# Supplementary material for: Microglia‐synapse engulfment via PtdSer‐TREM2 ameliorates neuronal hyperactivity in Alzheimer's disease models
Source: EMBO J. 2023 Aug 14;42(19):e113246. doi: 10.15252/embj.2022113246 (PMC10548173; doi:10.15252/embj.2022113246)
Supplement: Supplementary file 5 — Movie EV3 [file EMBJ-42-e113246-s008.zip]

Archive with 4 entries (4 files):
- Movie EV3.avi
- __MACOSX/._Movie EV3.avi
- Movie EV3.docx
- __MACOSX/._Movie EV3.docx
