# Supplementary material for: Microglia‐synapse engulfment via PtdSer‐TREM2 ameliorates neuronal hyperactivity in Alzheimer's disease models
Source: EMBO J. 2023 Aug 14;42(19):e113246. doi: 10.15252/embj.2022113246 (PMC10548173; doi:10.15252/embj.2022113246)
Supplement: Supplementary file 7 — Movie EV5 [file EMBJ-42-e113246-s007.zip]

Archive with 4 entries (4 files):
- Movie EV5.avi
- __MACOSX/._Movie EV5.avi
- Movie EV5.docx
- __MACOSX/._Movie EV5.docx
