# Supplementary material for: Microglia‐synapse engulfment via PtdSer‐TREM2 ameliorates neuronal hyperactivity in Alzheimer's disease models
Source: EMBO J. 2023 Aug 14;42(19):e113246. doi: 10.15252/embj.2022113246 (PMC10548173; doi:10.15252/embj.2022113246)
Supplement: Supplementary file 9 — Dataset EV1 [file EMBJ-42-e113246-s013.xlsx]

## Sheet: Human tissue demographics 
Number	Brain Bank	Pathological Diagonosis	Amyloid-beta on isolated synaptosomes by WB	Age	Sex	Post-mortem Delay (h)	Braak Tangle Stage	CERAD	Thal	CAA	ApoE	TREM2
1	NBTR	AD	Yes	69	M	72	6				ApoE=3/3	TREM2 R62H
2	NBTR	AD	Yes	77	F	36	6				ApoE=2/4	TREM2 R62H
3	NBTR	AD	Yes	72	F	15					ApoE=3/3	TREM2 R47H
4	NBTR	AD	Yes	76	M	53	1					TREM2 R47H
5	NBTR	Control	No	72	F	28	6		2		ApoE=3/3	TREM2 R62H
6	NBTR	Control	No	95	F	66	3				ApoE=3/3	TREM2 R62H
7	NBTR	AD	Yes	81	M	41	6		5	2	ApoE=3/4	TREM2 CV
8	NBTR	AD	Yes	80	F	10	6		5	1	ApoE=4/4	TREM2 CV
9	NBTR	AD	Yes	87	M	21	6		5	1	ApoE=3/4	TREM2 CV
10	NBTR	AD	Yes	86	M	9	6		5	2	ApoE=3/4	TREM2 CV
11	NBTR	AD	Yes	87	F	25	6		5	2	ApoE=2/3	TREM2 CV
12	NBTR	AD	Yes	98	F	24	6		5	1	ApoE=3/4	TREM2 CV
13	NBTR	Control	No	94	M	25	3		1		ApoE=3/4	TREM2 CV
14	QSBB	Control	No	68	F	45	0	0	0	0	ApoE=2/3	TREM2 CV
15	QSBB	Control	No	86	F	40	0	0	0	0	ApoE=3/3	TREM2 CV
16	QSBB	AD	Yes	71	M		6	3	3	1	ApoE=3/3	TREM2 CV
17	QSBB	AD	Yes	91	F		4	2	0	3	ApoE=3/4	TREM2 CV
18	QSBB	Control	No	53	F	30	0	0	0	0	ApoE=3/4	TREM2 CV
19	QSBB	Control	No	85	M	79	0	0	0	0	ApoE=3/3	TREM2 CV
20	QSBB	Control	No	77	M	40	0	0	3	2	ApoE=2/2	TREM2 CV
21	QSBB	Control	No	89	M		2	1	3	1	ApoE=3/3	TREM2 CV
22	QSBB	Control	No	87	F		3	2	5	0	ApoE=2/3	TREM2 CV
23	QSBB	AD	Yes	88	M		6	2	5	3	ApoE=2/3	TREM2 CV
24	QSBB	AD	Yes	76	F		6	3	5	3	ApoE=3/4	TREM2 CV
25	QSBB	AD	Yes	81	M		5	2	5	2	ApoE=3/3	TREM2 CV
26	QSBB	AD	Yes	79	M		6	3	5	3	ApoE=3/3	TREM2 CV
27	QSBB	AD	Yes	87	F		6	3	5	3	ApoE=3/4	TREM2 CV
28	QSBB	AD	Yes	67	M	32	6	3	5	3	ApoE=4/4	TREM2 CV
29	QSBB	AD	Yes	77	M	90	6	3	5	3	ApoE=4/4	TREM2 CV
30	QSBB	Control	No	68	F	45	0	0	0	0	ApoE=2/3	TREM2 CV
31	QSBB	Control	No	84	M	79	0	0	0	0	ApoE=3/3	TREM2 CV
32	QSBB	Control	No	86	F	40	0	0	0	0	ApoE=3/3	TREM2 CV
33	QSBB	AD	Yes	64	M	36	6	3	5	1	ApoE=3/4	TREM2 R47H
34	QSBB	AD	Yes	66	F	51	6	3	5	3	ApoE=4/4	TREM2 R47H
35	QSBB	AD	Yes	75	M	44	5	3	5	1	ApoE=3/4	TREM2 R47H
36	QSBB	AD	Yes	86	M	95	5	3	5	3	ApoE=3/3	TREM2 R62H
37	QSBB	AD	Yes	61	M	41	6	3	5	1	ApoE=3/4	TREM2 R62H
38	QSBB	AD	Yes	72	F	81	6	3	5	1	ApoE=4/4	TREM2 R62H
39	QSBB	Control	No	82	M	26					ApoE=3/3	TREM2 R47H
40	QSBB	Control	No	77	M	40	0	0	0	2	ApoE=2/2	TREM2 R47H
41	QSBB	Control	No	71	F	76	3	0	2	2	ApoE=3/3	TREM2 R62H
