# Supplementary material for: Microglia‐synapse engulfment via PtdSer‐TREM2 ameliorates neuronal hyperactivity in Alzheimer's disease models
Source: EMBO J. 2023 Aug 14;42(19):e113246. doi: 10.15252/embj.2022113246 (PMC10548173; doi:10.15252/embj.2022113246)
Supplement: Supplementary file 11 — Source Data for Figure 1 [file EMBJ-42-e113246-s012.zip]

Archive with 30 entries (21 files):
- Figure 1/1A/
- Figure 1/1A/Figure 1A.xlsx
- Figure 1/1B/
- Figure 1/1B/Ctrl-SN.tif
- Figure 1/1B/oABeta-SN.tif
- Figure 1/1B/Primary microglia brightfield.tif
- Figure 1/1C/
- Figure 1/1C/Figure 1C.xlsx
- Figure 1/1D/
- Figure 1/1D/Figure 1D.xlsx
- Figure 1/1E/
- Figure 1/1E/Figure 1E.xlsx
- Figure 1/1F/
- Figure 1/1F/control_0 min.tif
- Figure 1/1F/control_15 min.tif
- Figure 1/1F/control_20 min.tif
- Figure 1/1F/control_30 min.tif
- Figure 1/1F/oABeta treated_0min.tif
- Figure 1/1F/oABeta treated_15min.tif
- Figure 1/1F/oABeta treated_30min.tif
- Figure 1/1F/oABeta treated_45min.tif
- Figure 1/1G/
- Figure 1/1G/Figure 1G.xlsx
- Figure 1/1H/
- Figure 1/1H/1H_XY.tif
- Figure 1/1H/1H_XZ.tif
- Figure 1/1H/Figure 1H_raw.tif
- Figure 1/1H/H_XZ.tif
- Figure 1/1I-J/
- Figure 1/1I-J/Figure 1I-J.xlsx
