# Supplementary material for: Microglia‐synapse engulfment via PtdSer‐TREM2 ameliorates neuronal hyperactivity in Alzheimer's disease models
Source: EMBO J. 2023 Aug 14;42(19):e113246. doi: 10.15252/embj.2022113246 (PMC10548173; doi:10.15252/embj.2022113246)
Supplement: Supplementary file 11 — Source Data for Figure 1 [file EMBJ-42-e113246-s012.zip › Figure 1/1A/Figure 1A.xlsx]

## Sheet: Sheet1
Individual ROIs	NDC SN	AD SN	AD-SN +AnnxV		Patient average (n)	NDC SN	AD SN	AD-SN +AnnxV
	0.32	1.795	0.497			0.718	3.028	0.419
	0.498	2.289	0.523			1.288	4.561	1.14
	1.325	4.554	0.176			1.293	2.546	0.431
	0.729	3.474	0.48			0.857	3.908	0.466
	0.846	7.116	0.715			0.911	1.179	0.03
	1.729	3.371	1.113			0.933	1.376	0.027
	1.7	2.968	1.193
	1.461	4.786	1.541
	1.211	1.591	0.358
	0.801	3.255	0.369
	0.886	2.092	0.583
	0.667	3.247	0.413
	1.341	5.082	0.793
	0.536	3.86	0.307
	1.102	3.649	0.177
	0.696	3.041	0.588
	0.892	1.157	0.018
	0.954	1.446	0.007
	0.744	0.937	0.058
	1.061	1.175	0.037
	1.098	1.51	0.012
	0.828	0.605	0.035
		1.783	0.051
		1.606	0.012
