# Supplementary material for: Microglia‐synapse engulfment via PtdSer‐TREM2 ameliorates neuronal hyperactivity in Alzheimer's disease models
Source: EMBO J. 2023 Aug 14;42(19):e113246. doi: 10.15252/embj.2022113246 (PMC10548173; doi:10.15252/embj.2022113246)
Supplement: Supplementary file 11 — Source Data for Figure 1 [file EMBJ-42-e113246-s012.zip › Figure 1/1C/Figure 1C.xlsx]

## Sheet: Sheet1
Time (hours)	Ctrl-SN																				oAβ-SN
0	0	0	0	0	0	0	0	0	0	0	0	0	0	0	0	0	0	0	0	0	0	0	0	0	0	0	0	0	0	0	0	0	0	0	0	0	0	0	0	0
0.1	0.00634	0	0.02401	0.01259	0	0.00669	0.00766	0.00164	0.025838	0.01282	0.01641	0.06645	0.01769	0.02865	0.05533	0.02865	0.09219	0.02129	0.02176	0.04521	0.026	0.07507	0.0359	0.06781	-0.01579	0.02463	0.1369	0.02449	0.02974	0.03006	0.11166	0.21403	0.08233	0.11931	0.0797	0.11931	0.08981	0.07139	0.00516	0.11674
0.2	0.02638	0.05427	0.03341	0.02205	0	0.00956	0.02049	0.02663	0.017987	0.02786	0.03028	0.10926	0.04832	0.05305	0.0629	0.05305	0.12778	0.02936	0.03539	0.08884	0.06306	0.20227	0.18985	0.09992	0.08271	0.07404	0.18169	0.03993	0.04624	0.1548	0.21812	0.3676	0.18558	0.06589	0.14596	0.06589	0.12186	0.11125	0.1641	0.24534
0.3	0.03491	0.07655	0.04784	0.06448	0.00376	0.02239	0.04099	0.07443	0.038074	0.08026	0.04652	0.15491	0.06437	0.03735	0.09992	0.03735	0.16722	0.06334	0.07679	0.13742	0.09703	0.32067	0.28977	0.19478	0.13411	0.09298	0.28199	0.07119	0.06704	0.21829	0.33074	0.49921	0.3391	0.16656	0.28161	0.16656	0.1606	0.1685	0.45884	0.25683
0.4	0.06199	0.11834	0.02941	0.08622	0.01065	0.03819	0.03091	0.10705	0.054111	0.17949	0.07651	0.20308	0.10481	0.06568	0.12102	0.06568	0.21916	0.08384	0.1158	0.18749	0.11661	0.44057	0.40195	0.27867	0.2112	0.07577	0.38391	0.09643	0.08275	0.27267	0.47831	0.66041	0.46989	0.24909	0.33003	0.24909	0.29801	0.18144	0.62945	0.29284
0.5	0.06561	0.104	0.05795	0.09989	0.00971	0.04944	0.05494	0.13985	0.077922	0.20739	0.08599	0.24528	0.11564	0.08967	0.15709	0.08967	0.17179	0.09278	0.11528	0.25712	0.16906	0.55237	0.49033	0.40476	0.30061	0.1201	0.44704	0.11956	0.10741	0.32579	0.66	0.80426	0.55507	0.37745	0.41118	0.37745	0.34423	0.1985	0.87409	0.42361
0.6	0.0887	0.14472	0.09452	0.13986	0.01185	0.07559	0.08811	0.1763	0.093639	0.22799	0.13986	0.32472	0.14947	0.08672	0.18512	0.08672	0.27143	0.12788	0.17239	0.31432	0.22077	0.68517	0.4781	0.44463	0.426	0.16163	0.55032	0.14016	0.13742	0.37928	0.71722	1.06794	0.71221	0.43837	0.51888	0.43837	0.50503	0.28799	1.24041	0.45844
0.7	0.08429	0.19282	0.14917	0.17396	0.0165	0.09654	0.09776	0.15519	0.090999	0.22486	0.21909	0.42812	0.16541	0.15801	0.23002	0.15801	0.28909	0.12984	0.21754	0.34969	0.26005	0.72977	0.55163	0.53597	0.50725	0.22735	0.64522	0.16357	0.19007	0.40488	0.8592	1.18019	0.84272	0.5656	0.60912	0.5656	0.68735	0.28116	1.2259	0.51149
0.8	0.11327	0.22049	0.20533	0.20914	0.019	0.15959	0.10948	0.16096	0.136734	0.18476	0.27241	0.47161	0.22718	0.15564	0.2902	0.15564	0.31996	0.17593	0.28099	0.38324	0.31446	0.87937	0.65666	0.61832	0.63957	0.26652	0.69738	0.17365	0.20105	0.3964	1.02571	1.21977	1.03174	0.59049	0.73141	0.59049	0.67383	0.51935	1.44006	0.66504
0.9	0.10048	0.25206	0.21047	0.1752	0.02182	0.26233	0.14484	0.2001	0.18893	0.15227	0.3356	0.55963	0.27683	0.15784	0.35321	0.15784	0.40337	0.18968	0.28418	0.44631	0.31605	0.96307	0.81342	0.65048	0.69314	0.31583	0.81882	0.19491	0.23307	0.45733	1.1983	1.45972	1.17036	0.60929	0.8539	0.60929	0.7989	0.59596	1.59626	0.86202
1	0.13215	0.2529	0.16657	0.20487	0.03471	0.33385	0.16994	0.21771	0.307635	0.24575	0.3524	0.61765	0.20014	0.17493	0.37107	0.17493	0.49309	0.25359	0.36452	0.49235	0.35868	1.07437	0.86937	0.6803	0.78992	0.3337	0.75527	0.21631	0.25276	0.49643	1.33974	1.55428	1.28182	0.12244	0.94591	0.12244	0.85174	0.68777	1.71049	0.74934
1.1	0.16799	0.28647	0.11922	0.25724	0.09347	0.37311	0.15251	0.23615	0.342759	0.20708	0.41056	0.71646	0.35414	0.21241	0.41234	0.21241	0.49532	0.26942	0.35927	0.5706	0.42213	1.19587	1.03279	0.78345	0.84021	0.38094	0.80552	0.22313	0.30921	0.62978	1.42737	1.63192	1.35775	0.76948	1.12181	0.76948	0.90225	0.80319	1.88287	0.94108
1.2	0.16558	0.34303	0.14006	0.25641	0.0949	0.39391	0.15661	0.33499	0.398642	0.23026	0.4498	0.83101	0.39805	0.2437	0.41026	0.2437	0.56617	0.29148	0.38512	0.55369	0.49058	1.30347	1.11297	0.92961	0.92884	0.40012	0.73886	0.23745	0.35645	0.71631	1.62157	1.85377	1.41328	0.89366	1.26459	0.89366	1.01084	0.87662	1.76458	0.91825
1.3	0.17238	0.33164	0.16133	0.28371	0.1322	0.42397	0.16194	0.46967	0.441516	0.36127	0.49569	0.91892	0.46266	0.23229	0.44729	0.23229	0.55742	0.32761	0.39628	0.66819	0.54832	1.41147	1.20543	1.00408	1.06193	0.44882	0.72714	0.29276	0.41141	0.7169	1.68283	1.99822	1.72375	0.90466	1.33997	0.90466	0.96963	0.96109	1.83977	1.11335
1.4	0.19221	0.36231	0.17321	0.29442	0.13354	0.51607	0.15824	0.4901	0.330308	0.33003	0.55626	1.02682	0.44504	0.27872	0.46514	0.27872	0.63728	0.34821	0.44903	0.63796	0.61756	1.55007	1.30079	1.05863	1.20937	0.46894	0.84266	0.34498	0.45998	0.83742	1.79857	2.29294	1.62496	0.96925	1.48037	0.96925	1.10971	0.96782	2.17031	1.18588
1.5	0.23982	0.43932	0.21134	0.33861	0.13257	0.53768	0.18562	0.57966	0.385433	0.53266	0.61337	1.16759	0.52169	0.30819	0.52995	0.30819	0.63699	0.37776	0.4879	0.69989	0.73879	1.65957	1.35743	1.16076	1.38098	0.50909	0.8237	0.39649	0.54595	0.92561	2.03957	2.56213	1.81192	1.11406	1.59229	1.11406	1.18042	0.94784	2.14366	1.27779
1.6	0.2703	0.45685	0.2327	0.37809	0.15511	0.54597	0.17575	0.73618	0.355446	0.54909	0.65363	1.22413	0.53046	0.33924	0.56496	0.33924	0.71824	0.44398	0.49721	0.7492	0.81006	1.80537	1.39465	1.21211	1.42401	0.54189	0.91393	0.40428	0.56276	0.90485	2.07563	2.58038	1.86435	1.08792	1.67919	1.08792	1.2944	1.10188	2.07959	1.30564
1.7	0.34853	0.49721	0.23623	0.41542	0.16141	0.56266	0.19359	0.78419	0.311414	0.58301	0.68811	1.36008	0.61878	0.42982	0.61161	0.42982	0.78493	0.48223	0.55885	0.83633	0.82822	1.90427	1.58322	1.29224	1.52763	0.6487	1.05552	0.44693	0.58726	0.95186	2.27544	2.93207	2.02926	1.27512	1.80616	1.27512	1.467	1.23846	2.24685	1.41533
1.8	0.39152	0.46458	0.27404	0.46908	0.14297	0.63358	0.2189	0.87276	0.335156	0.54411	0.75039	1.28749	0.68824	0.49666	0.65572	0.49666	0.88599	0.57302	0.59492	0.87635	0.88946	2.01627	1.62873	1.30562	1.59329	0.7429	1.13208	0.46761	0.69835	0.9637	2.43949	3.13741	2.19504	1.45632	1.91401	1.45632	1.7035	1.24285	2.36297	1.53574
1.9	0.45189	0.52629	0.33747	0.4693	0.16484	0.67744	0.23839	0.88007	0.38817	0.43344	0.74185	1.32116	0.75372	0.47869	0.6692	0.47869	1.01019	0.57868	0.61853	0.93608	1.05276	2.17707	1.71493	1.35694	1.64713	0.97349	1.31483	0.52882	0.73578	0.92427	2.49572	3.22535	2.29748	1.31317	1.93906	1.31317	1.78158	1.4339	2.23791	1.71312
2	0.52158	0.53645	0.35137	0.52159	0.11604	0.64825	0.25885	0.97815	0.367358	0.66771	0.80369	1.39479	0.77219	0.53208	0.72508	0.53208	0.75332	0.64307	0.65311	0.97387	1.05129	2.34767	1.8276	1.40243	1.73545	1.05598	1.46163	0.6242	0.78761	0.92328	2.63776	3.24268	2.38605	1.52638	2.04845	1.52638	1.81335	1.62142	2.60129	1.70838
2.1	0.58074	0.55036	0.38572	0.57363	0.10438	0.73061	0.23142	1.00733	0.335966	0.54524	0.82109	1.50577	0.78284	0.58508	0.7591	0.58508	0.8461	0.73435	0.69823	1.07372	1.16396	2.41707	1.87519	1.45212	1.6459	1.21517	1.54027	0.67001	0.80676	0.88347	2.81835	3.33019	2.1728	1.65343	2.11272	1.65343	1.8593	1.79682	2.70827	1.70447
2.2	0.67567	0.64141	0.40781	0.67543	0.11281	0.72874	0.29303	1.15167	0.355774	0.47238	0.91192	1.58299	0.82786	0.63145	0.81669	0.63145	0.76	0.76329	0.68802	1.01355	1.28841	2.50787	2.05974	1.59106	1.73242	1.27913	1.60217	0.75431	0.83378	1.06985	2.84012	3.38215	2.29317	1.70559	2.19143	1.70559	1.73666	1.71383	2.57297	1.76213
2.3	0.69527	0.65139	0.43404	0.61487	0.11564	0.66771	0.28039	1.26247	0.323746	0.51256	0.94738	1.64632	0.86016	0.63413	0.83018	0.63413	0.90575	0.78847	0.79854	1.0693	1.43247	2.66977	2.0905	1.587	1.73294	1.35086	1.63218	0.8347	0.96401	1.12524	3.03389	3.53315	2.50282	1.71513	2.41906	1.71513	1.61595	1.99776	2.77504	1.77946
2.4	0.75006	0.69476	0.44356	0.57699	0.13534	0.76176	0.30551	1.34833	0.315471	0.46985	1.01584	1.81803	0.9066	0.79656	0.97114	0.79656	1.01891	0.78126	0.80187	1.17065	1.60222	2.81377	2.28353	1.58607	1.86326	1.3598	1.629	0.89782	1.05407	1.18668	3.21443	3.8679	2.54458	1.916	2.53234	1.916	1.70429	2.03651	2.83853	2.02751
2.5	0.75036	0.73586	0.45452	0.56256	0.15014	0.7552	0.33726	1.3054	0.358172	0.41399	1.0283	1.97173	0.97084	0.89188	0.96415	0.89188	1.03359	0.83863	0.84906	1.22083	1.67394	2.89397	2.45755	1.64739	1.88063	1.41677	1.65635	0.9475	1.03235	1.30885	3.27611	3.97273	2.6552	2.07454	2.41723	2.07454	1.95982	1.99301	2.71054	2.14329
2.6	0.68434	0.82639	0.5161	0.62535	0.18108	0.92422	0.32419	1.31395	0.356886	0.41126	1.08175	1.88285	0.9763	0.81734	1.03876	0.81734	0.94736	0.92139	0.84938	1.14917	1.73174	3.05257	2.61026	1.66867	2.02612	1.44849	1.46061	0.97037	0.88524	1.43769	3.45161	3.76751	2.71855	2.16249	2.54982	2.16249	1.76725	2.1595	2.61742	2.22381
2.7	0.6499	0.83525	0.5638	0.63025	0.18908	0.73527	0.34881	1.37429	0.35371	0.52312	1.10361	1.81743	0.96523	0.93824	1.09984	0.93824	1.10426	0.93074	0.88058	1.11834	1.82884	3.12837	2.58161	1.73561	1.97375	1.50566	1.65307	1.04369	0.94426	1.47892	3.6662	4.01972	2.86574	2.17457	2.6382	2.17457	1.96961	2.11521	2.51584	2.16411
2.8	0.70602	0.88672	0.66267	0.6536	0.20197	0.85046	0.35979	1.29761	0.39438	0.53567	1.12441	1.81993	1.00086	1.03111	1.10171	1.03111	1.09082	0.9994	0.86142	1.28919	1.92517	3.24967	2.72846	1.88941	2.01147	1.60007	1.6715	1.11285	1.10615	1.39715	3.71512	3.9391	3.04636	2.32075	2.86158	2.32075	2.07517	2.2059	2.28855	2.24734
2.9	0.70497	0.89394	0.61021	0.68974	0.2196	0.958	0.36156	1.29592	0.414448	0.57981	1.17321	1.88066	1.11569	1.07675	1.21348	1.07675	1.20544	1.05471	0.98309	1.22696	1.99769	3.51577	2.73257	1.99074	2.04913	1.66283	1.76608	1.0912	0.996	1.51398	3.8681	4.07033	3.09705	2.28458	2.92091	2.28458	2.21052	2.55188	2.57144	2.35142
3	0.82029	0.94286	0.6398	0.68502	0.30889	0.89295	0.37001	1.28752	0.405327	0.56238	1.18927	2.04125	1.13499	1.08152	1.18945	1.08152	1.17478	1.05798	0.92286	1.32627	2.08787	3.70627	2.89741	2.00604	2.18916	1.61237	1.6986	1.1633	1.30806	1.53492	3.87941	4.32875	2.96867	2.04953	2.86156	2.04953	2.04182	2.53314	2.43019	2.45799
3.1	0.76947	0.99889	0.74054	0.67112	0.41809	1.01061	0.40193	1.2399	0.419898	0.70647	1.20661	2.22415	1.21299	1.21239	1.20719	1.21239	1.27174	1.05886	1.06777	1.42571	2.03141	3.86807	3.03377	2.12925	2.17602	1.96632	1.64588	1.22849	1.32921	1.61138	3.79255	4.29834	3.15479	2.03468	2.90583	2.03468	2.25213	2.5881	2.90391	2.57008
3.2	0.80038	0.97527	0.79426	0.72607	0.4553	0.88945	0.39721	1.20067	0.391061	0.65697	1.21002	2.34485	1.22051	1.24896	1.27339	1.24896	1.24491	1.14788	1.10059	1.43041	2.1458	4.06847	2.88983	2.22752	2.03361	1.77792	1.82925	1.33376	1.56687	1.65659	3.9702	4.33482	3.11096	1.87399	2.96852	1.87399	2.11223	2.95655	2.91472	2.59704
3.3	0.7624	1.03943	0.85501	0.94236	0.50993	0.97718	0.42444	1.27116	0.350355	0.73049	1.2552	2.3483	1.28747	1.41595	1.06863	1.41595	1.19124	1.02971	1.19928	1.50603	2.1651	4.09357	2.91801	2.37718	2.1013	1.86921	2.01979	1.44821	1.57307	1.69921	4.19069	4.09286	3.21637	2.10568	2.76034	2.10568	1.98828	2.87159	2.99404	2.66494
3.4	0.68233	1.13565	0.84594	0.91906	0.56287	1.08186	0.42277	1.30075	0.342034	0.79	1.29776	2.22637	1.25019	1.48917	1.01767	1.48917	1.28226	1.20761	1.1963	1.55542	2.26041	4.28717	2.9346	2.42209	2.04295	1.94997	1.75835	1.60044	1.59541	1.62772	4.36101	4.08295	3.398	2.06396	2.8044	2.06396	2.00101	3.21579	3.12523	2.72783
3.5	0.63822	1.13758	0.82165	0.86763	0.61518	0.95374	0.44059	1.33896	0.338973	0.76195	1.35914	2.31731	1.30878	1.50866	1.04905	1.50866	1.29889	1.20119	1.28748	1.5515	2.32906	4.71807	2.91654	2.33175	2.22946	1.98316	1.79835	1.69751	1.44108	1.64646	4.60233	4.18888	3.29997	1.93889	2.90078	1.93889	2.23096	3.1815	3.22776	2.82639
3.6	0.68252	1.2357	0.84799	0.79393	0.59752	1.02839	0.42302	1.36845	0.339726	0.78002	1.45433	2.3897	1.33123	1.51534	1.06524	1.51534	1.34614	1.20772	1.3548	1.68834	2.35999	4.69667	3.09123	2.40579	2.24205	2.22656	1.93035	1.70786	1.52507	1.69263	4.64791	4.09751	3.47676	1.91889	2.80496	1.91889	2.25577	3.36989	3.30847	3.09055
3.7	0.72041	1.24802	0.89343	0.8316	0.64109	1.03674	0.49278	1.409	0.340822	0.75466	1.50421	2.54318	1.45227	1.61536	1.18783	1.61536	1.31668	1.25273	1.33542	1.6791	2.49504	4.59467	3.15884	2.35582	2.56605	2.28661	1.94745	1.92057	1.64792	1.90356	4.76569	4.23449	3.50958	2.14424	3.07911	2.14424	2.2068	3.41322	3.34016	3.23315
3.8	0.66444	1.41341	0.94184	0.80467	0.60339	1.06844	0.55128	1.38918	0.408175	0.68587	1.48076	2.79441	1.44181	1.60806	1.18983	1.60806	1.45517	1.2807	1.50245	1.55631	2.38409	4.52567	3.34985	2.29864	2.51916	2.28376	2.12973	2.00469	1.9551	1.79664	4.92656	4.6091	3.6541	2.01699	3.17351	2.01699	2.3537	3.39705	3.72057	3.12526
3.9	0.77116	1.51583	0.96584	0.82247	0.66704	1.03974	0.57655	1.38147	0.372924	0.61773	1.52529	3.1009	1.32643	1.71087	1.32319	1.71087	1.42346	1.26564	1.44157	1.675	2.39894	4.68557	3.4387	2.32425	2.75066	2.38011	2.05403	1.95008	1.81338	1.83418	4.86981	4.7979	3.57104	2.24176	3.42989	2.24176	2.32818	3.6207	3.54021	3.15364
4	0.8016	1.59835	1.0003	0.799	0.60526	0.977	0.73396	1.28701	0.366405	0.64277	1.43099	3.15316	1.53066	1.61101	1.30125	1.61101	1.52354	1.30838	1.47459	1.72494	2.53331	5.03417	3.55554	2.25727	2.958	2.47306	2.16429	1.95502	2.03388	1.86697	4.70966	4.75579	3.97871	2.15982	3.47176	2.15982	2.25423	3.72518	3.6107	3.3631
4.1	0.82947	1.70618	0.97348	0.91759	0.65724	0.90976	0.82001	1.29629	0.42749	0.72007	1.48972	3.16526	1.52339	1.67959	1.32142	1.67959	1.31227	1.34484	1.6088	1.69854	2.58751	5.33767	3.56608	2.60052	2.91393	2.50743	2.24243	1.96928	1.82953	1.91114	4.83626	4.72567	3.95144	2.24683	3.44449	2.24683	2.00709	3.80316	3.8183	3.30762
4.2	0.82367	1.7027	0.98118	0.95328	0.65676	0.94355	0.85609	1.32378	0.47827	0.79602	1.48189	3.03511	1.56133	1.76109	1.3777	1.76109	1.52584	1.29296	1.58402	1.73058	2.54283	5.50287	3.5643	2.72327	2.99006	2.6242	2.28468	2.16862	2.37093	1.97169	4.85118	4.74015	4.03247	2.3186	3.58726	2.3186	2.38794	3.96623	3.81631	3.27824
4.3	0.86299	1.79084	1.07061	0.99305	0.68716	1.02923	0.81124	1.31962	0.427687	0.81481	1.48675	3.19157	1.56366	1.74677	1.37278	1.74677	1.73687	1.38844	1.6278	1.8899	2.56807	5.54097	3.63783	2.75929	2.9461	2.64682	2.22899	2.44539	2.0174	1.99473	4.84042	4.94949	4.01569	2.47528	3.50683	2.47528	2.63789	4.14947	3.76908	3.60258
4.4	0.85301	1.93616	1.07959	0.94735	0.81795	0.90178	0.92353	1.40555	0.403127	0.77059	1.50539	3.47997	1.60255	1.78033	1.45309	1.78033	1.50263	1.38295	1.58542	2.03747	2.52247	5.93087	3.49946	2.62411	3.31203	2.65479	2.18819	2.63061	1.65002	2.04062	5.01546	5.10452	3.95719	2.35658	3.50268	2.35658	2.31608	4.04883	3.78171	3.76162
4.5	0.94439	1.81972	1.03939	0.9564	0.77885	0.892	0.88931	1.2224	0.47368	0.86153	1.50421	3.78225	1.74603	1.86045	1.51716	1.86045	1.65379	1.42864	1.57591	1.99494	2.59911	5.97857	3.43719	2.8611	3.39477	2.76891	2.34169	2.69444	1.75626	2.01441	5.3419	5.60802	4.11509	2.393	3.78487	2.393	2.42565	4.17141	3.67036	3.6109
4.6	0.97341	1.90223	1.05447	0.99877	0.75194	1.01883	0.87046	1.2566	0.499016	0.87545	1.61046	3.88799	1.76172	1.85739	1.40433	1.85739	1.73763	1.46553	1.64856	2.05854	2.56677	5.70367	3.43603	2.8423	3.1817	2.88003	2.30785	2.89546	1.92798	1.94481	5.43249	5.69306	4.0102	2.48253	3.40301	2.48253	2.53093	4.21931	3.62247	3.79738
4.7	0.95781	1.98786	1.09854	0.9157	0.76447	1.02522	0.88019	1.29755	0.538012	0.92524	1.63097	4.09737	1.88076	1.82802	1.43241	1.82802	1.87742	1.59319	1.58224	2.171	2.63488	6.18577	3.40185	2.74457	3.01042	2.97227	2.41888	2.89101	1.91242	2.04788	5.39375	5.85592	4.33996	2.45274	3.48693	2.45274	2.57868	4.51567	3.61944	4.08701
4.8	0.95597	1.88446	1.1087	0.90991	0.76773	1.0508	0.73381	1.46868	0.609136	0.91262	1.53906	4.29984	1.85445	1.98297	1.52478	1.98297	1.8712	1.61806	1.70275	2.10912	2.5699	6.11637	3.37678	2.9083	2.95873	3.0104	2.41697	2.97822	2.04876	2.22665	5.24161	6.2267	4.52025	2.46947	3.63396	2.46947	2.70971	4.33562	3.79317	4.05816
4.9	0.91316	2.03828	1.13159	0.89503	0.80414	1.12637	0.73138	1.41011	0.624082	0.93645	1.56802	4.29275	1.84293	2.14553	1.53762	2.14553	1.89347	1.71181	1.77012	2.31016	2.51707	6.15207	3.47534	2.85502	3.15774	2.93738	2.35503	3.16259	2.12129	2.35651	5.14295	6.54739	4.54697	2.54497	3.67925	2.54497	2.59028	4.70371	3.90128	4.3101
5	0.89898	2.06334	1.16454	0.91753	0.78181	1.07947	0.72422	1.42212	0.667011	0.99415	1.67491	4.39393	2.00527	2.21809	1.63009	2.21809	2.00959	1.68421	1.86118	2.24801	2.64039	6.21537	3.47175	3.02643	3.25224	2.9459	2.57856	3.31564	2.37557	2.45489	5.42468	6.85244	4.8459	2.5577	3.72005	2.5577	2.8357	4.45651	4.0996	4.36177
5.1	0.97282	2.03193	1.23969	0.86451	0.5501	1.05994	0.74353	1.36077	0.668226	1.01598	1.5995	4.51767	2.02169	2.05856	1.7571	2.05856	2.07149	1.75119	1.88041	2.3536	2.81403	6.31667	3.76801	3.04051	3.43997	2.95368	2.52945	3.42241	2.36643	2.36181	5.52261	7.12452	4.61575	2.40451	3.83278	2.40451	2.80731	4.80094	4.27072	4.58067
5.2	1.03225	2.04332	1.19774	0.9503	0.60409	1.03775	0.81969	1.43532	0.708577	0.95951	1.63859	4.68216	2.11111	2.10172	1.74944	2.10172	2.08126	1.84609	2.0029	2.14956	2.91031	6.31007	3.8881	3.10011	3.64923	3.03469	2.47724	3.73979	2.43054	2.15734	5.41381	7.01843	4.96435	2.34733	3.778	2.34733	2.82423	4.77013	4.28983	4.12075
5.3	1.00347	2.07112	1.13903	1.01183	0.58666	1.02856	0.85659	1.37092	0.654505	0.93608	1.59729	4.77778	2.06101	2.01895	1.74822	2.01895	2.09595	1.85858	1.92387	2.49466	2.80699	6.19057	3.94813	3.2164	3.74741	3.14104	2.48311	3.91211	2.36141	2.13589	5.25458	7.09013	4.91671	2.15623	3.74565	2.15623	3.16166	4.88907	4.02203	4.7519
5.4	1.08943	2.12511	1.10542	1.04047	0.6341	1.02777	0.87275	1.3231	0.616208	0.98494	1.72917	4.60063	2.15408	2.20187	1.78655	2.20187	2.13536	1.84337	1.99922	2.3221	2.8979	6.50987	3.94117	3.47406	3.73343	3.10603	2.61773	3.8109	2.44944	2.13186	5.35271	6.9452	5.04034	2.41274	3.91331	2.41274	3.00634	5.00896	3.85417	4.51556
5.5	1.15967	2.01352	1.14074	1.01083	0.64212	1.00308	0.8266	1.26273	0.637691	0.91497	1.77195	4.74262	2.17085	2.38481	1.80189	2.38481	2.18316	1.92605	2.06934	2.41974	2.91734	6.24717	4.12395	3.4119	3.77269	3.29826	2.47375	3.89886	2.39964	2.27151	5.00599	6.69157	5.04275	2.51351	3.98728	2.51351	2.91832	5.00653	3.88411	4.51821
5.6	1.14473	2.00993	1.13952	1.0308	0.62425	1.02957	0.84046	1.25155	0.661858	0.99047	1.82159	4.70879	2.14036	2.44515	1.80664	2.44515	2.05328	1.99603	2.16216	2.52231	3.07217	6.28327	4.29801	3.31134	3.81357	3.13282	2.53848	3.77223	2.46566	2.32823	4.71961	6.42919	4.95231	2.63277	4.15642	2.63277	2.79309	5.408	4.05933	4.70695
5.7	1.16948	2.06386	1.11833	1.0031	0.65309	0.97243	0.83914	1.34289	0.708967	0.86753	1.78805	4.82705	2.12329	2.38567	1.87579	2.38567	2.27638	1.86901	2.11087	2.45584	3.0837	6.32367	4.27554	3.2951	3.77861	3.17783	2.66847	3.93147	2.65023	2.18498	4.69022	6.34837	4.87046	2.37037	4.12983	2.37037	3.2991	5.03269	3.98639	4.50729
5.8	1.16243	2.04021	1.0647	0.99476	0.63457	1.05222	0.8044	1.31119	0.7228	0.92465	1.86995	4.93499	2.2552	2.32686	2.03114	2.32686	2.27525	2.0816	2.32858	2.49913	3.16675	6.18037	4.16369	3.18209	4.10635	3.2613	2.86594	3.90375	2.63125	2.27979	4.99841	6.37848	5.02146	2.42529	4.37946	2.42529	3.11534	5.22163	4.29882	4.64535
5.9	1.2343	2.12559	1.08878	1.03786	0.69836	1.04907	0.75622	1.27534	0.7064	0.88944	1.93799	5.36401	2.31226	2.35979	2.09796	2.35979	2.24478	2.114	2.35874	2.3736	3.36939	6.45107	4.19003	3.32207	4.26462	3.23181	2.76913	3.8113	2.59473	2.37434	5.02335	6.53095	5.10723	2.24474	4.36597	2.24474	3.19417	5.27906	4.46019	4.4878
6	1.28395	2.16717	1.11452	1.04087	0.70808	1.0589	0.79073	1.27899	0.642277	0.95456	1.85335	5.26763	2.39839	2.5354	2.04351	2.5354	2.06515	2.05494	2.19346	2.46317	3.43552	6.37777	4.29548	3.38466	4.16912	3.24435	2.87048	4.18904	2.6898	2.31446	4.71028	6.21358	5.18277	2.35245	4.48317	2.35245	2.82311	5.00826	4.02683	4.57055
6.1	1.31544	2.28395	1.15681	1.02945	0.69761	0.94963	0.78966	1.26745	0.579937	0.91695	1.94731	5.58718	2.40825	2.52852	1.99962	2.52852	2.38594	2.26213	2.26329	2.53464	3.49224	6.64117	4.3674	3.37177	4.31792	3.21672	3.01037	4.16521	2.64677	2.40015	4.7328	6.50603	5.07672	2.46656	4.13325	2.46656	3.1243	5.29177	4.06342	4.69741
6.2	1.24023	2.42079	1.17079	1.07347	0.68904	0.91794	0.83376	1.39902	0.576405	1.00947	1.86809	5.60914	2.37378	2.56526	2.12975	2.56526	2.42643	2.25803	2.18791	2.58009	3.33971	6.86737	4.4686	3.52438	4.03508	3.31115	2.91215	4.22863	2.61708	2.66791	4.64763	6.5188	5.20469	2.55091	4.22833	2.55091	3.36133	5.40614	3.94493	4.80623
6.3	1.17377	2.50146	1.14062	1.0392	0.69061	0.96437	0.85699	1.49168	0.629373	1.04685	1.83827	5.65763	2.50416	2.89498	2.20154	2.89498	2.33308	2.22173	2.25687	2.64224	3.26257	7.07567	4.30872	3.56631	3.89751	3.36623	2.93572	4.25219	2.79067	2.61029	4.68086	6.73038	5.17082	2.68251	4.53007	2.68251	2.94016	5.18984	4.05474	4.63803
6.4	1.22576	2.40843	1.17985	0.99461	0.62617	0.96825	1.03825	1.37291	0.545044	1.03512	1.83598	5.39771	2.50917	2.96761	2.19454	2.96761	2.50223	2.12839	2.27516	2.46068	3.26426	7.19337	4.49624	3.58178	4.08843	3.31166	3.20068	4.65172	2.85349	2.70509	4.7364	6.74758	5.20933	2.62037	4.58574	2.62037	3.15265	5.39409	4.17581	4.55601
6.5	1.20531	2.55755	1.2166	0.93052	0.7007	0.9891	1.03522	1.33873	0.441181	1.03391	2.04424	5.35457	2.54656	2.95353	2.18208	2.95353	2.59035	2.08364	2.26159	2.55662	3.16163	7.12137	4.44619	2.9209	4.15241	3.35482	3.25623	4.7726	2.83052	2.7659	5.17775	6.76371	5.29412	2.56994	4.51745	2.56994	3.11117	5.34915	3.83873	4.67563
6.6	1.17977	2.48214	1.2499	0.96585	0.83432	1.00575	1.06837	1.13432	0.392933	1.03207	2.13182	5.19643	2.53885	3.0049	2.18706	3.0049	2.55235	2.12981	2.35579	2.65286	3.21884	6.83997	4.75969	3.49548	4.31093	3.37046	3.27558	4.83953	2.62231	2.79844	5.118	6.70644	5.43683	2.5695	4.577	2.5695	3.0934	5.35802	3.95509	4.77183
6.7	1.18046	2.69701	1.20859	1.14508	0.79006	1.11396	0.99344	1.16662	0.432369	1.08441	2.12373	5.24005	2.57502	2.90646	2.41136	2.90646	2.74069	2.06119	2.57429	2.56318	3.19067	6.96257	4.61466	3.6001	4.32714	3.35242	3.42444	5.11213	2.5725	2.47672	5.1657	6.33765	5.50888	2.58099	4.95556	2.58099	3.05812	5.06125	4.14871	4.8236
6.8	1.17772	2.63464	1.24184	1.21931	0.82822	1.12363	1.03475	1.14506	0.434808	1.04329	2.08731	5.32471	2.76856	2.92732	2.36088	2.92732	2.80174	2.07071	2.66227	2.61327	3.23422	7.01427	4.48069	3.74558	4.54302	3.68319	3.35006	4.55058	2.63601	2.7531	5.18441	6.23215	5.67212	2.55753	4.68704	2.55753	3.17822	5.19805	4.36034	4.86797
6.9	1.19857	2.60007	1.28495	1.34492	0.83733	1.01703	1.03804	1.05672	0.341327	1.04257	2.15445	5.2824	2.71671	2.94084	2.4431	2.94084	2.81752	2.11193	2.44272	2.76181	3.1966	7.07237	4.21929	4.12863	4.50372	3.467	3.22113	4.74077	2.62739	2.78448	5.12647	6.34118	5.35896	2.48512	4.8002	2.48512	3.28337	5.49286	3.89332	4.96587
7	1.27101	2.56775	1.27534	1.37325	0.86523	1.07094	1.06099	1.15727	0.313378	1.08139	2.207	5.45093	2.8271	3.12448	2.4595	3.12448	2.826	2.18964	2.54799	2.64001	3.27183	7.30627	4.33763	3.93032	4.21205	3.53306	3.07519	4.72723	2.71608	2.77534	5.17991	6.52848	5.49809	2.63316	4.89023	2.63316	3.26433	5.32965	3.88084	4.90648
7.1	1.34413	2.47837	1.22962	1.45965	0.95639	1.13059	1.11676	1.14115	0.364058	1.00608	2.19795	5.57396	2.76878	3.24969	2.47713	3.24969	2.89671	2.24276	2.51334	2.74593	3.33708	7.17207	4.38395	4.07723	4.13222	3.54681	3.23826	4.9493	2.62378	2.93609	5.17045	6.89759	5.2656	2.56904	4.83474	2.56904	3.34598	5.54038	3.6105	5.21011
7.2	1.37771	2.47004	1.22777	1.38035	0.94911	1.13852	1.20175	1.08948	0.336676	1.1403	2.36151	5.40423	2.79594	3.26595	2.47063	3.26595	2.88094	2.23897	2.93313	3.02569	3.47165	7.24687	4.39005	3.97975	4.30016	3.37214	3.54389	4.88497	2.71901	3.05351	5.07936	6.74684	5.54971	2.58732	4.87595	2.58732	3.40611	5.41696	4.35252	5.42977
7.3	1.36461	2.38071	1.2395	1.34108	0.9171	1.07723	1.23291	1.16874	0.347283	1.10688	2.3425	5.4294	2.70987	3.17332	2.51158	3.17332	2.84158	2.34416	2.61453	3.18256	3.49225	7.13137	4.63085	4.01479	4.41492	3.38231	3.7458	4.80813	2.85721	3.14231	4.98092	6.75401	5.27844	2.51623	4.8736	2.51623	3.3439	5.62242	3.75433	5.58835
7.4	1.32997	2.33758	1.21874	1.4014	0.90984	1.05071	1.24747	1.0863	0.398993	1.12135	2.3184	5.49411	2.79989	3.17927	2.52944	3.17927	2.94409	2.35684	2.64333	2.85929	3.49193	7.39917	4.67861	4.245	4.28036	3.59975	3.90527	4.85329	2.91303	2.99855	5.19786	6.93942	5.35091	2.508	4.96239	2.508	3.32314	5.6605	3.76771	5.19339
7.5	1.34597	2.38758	1.25227	1.41804	0.90179	1.12573	1.20094	1.06782	0.370044	0.99561	2.35597	5.33176	2.88087	3.27427	2.47095	3.27427	2.84961	2.25014	2.68928	2.85277	3.45897	7.21707	4.66157	4.05505	4.31827	3.59101	3.93462	4.92618	3.06125	3.09871	5.21482	6.51858	5.44442	2.63482	4.72156	2.63482	3.50753	5.24602	3.76259	5.13215
7.6	1.21161	2.48054	1.22613	1.49811	0.95903	1.06995	1.30484	1.06738	0.355118	1.02961	2.44183	5.19287	2.92739	3.20104	2.44984	3.20104	2.6376	2.56919	2.90346	2.78947	3.52119	7.12707	4.4716	4.16496	4.09542	3.8751	4.31143	4.65346	3.2111	3.1192	5.25192	6.37037	5.5504	2.65716	4.55192	2.65716	3.28708	5.57644	3.96023	5.03071
7.7	1.2305	2.40835	1.18888	1.36912	0.99565	1.07833	1.28718	1.02197	0.353463	1.0273	2.50239	5.10671	2.9512	3.23302	2.46259	3.23302	3.00496	2.59062	2.96903	2.81893	3.59754	7.11797	4.50944	4.18594	4.19808	3.97193	4.59445	4.9634	3.18439	3.12822	5.18739	6.25636	5.48648	2.71502	4.55874	2.71502	3.48156	5.5867	4.06831	5.07565
7.8	1.25522	2.44752	1.16709	1.40575	1.00024	1.10852	1.14265	1.06967	0.325189	1.01933	2.62869	5.19278	3.00995	3.33746	2.52385	3.33746	2.96047	2.58588	3.04959	2.86544	3.46881	7.26837	4.37456	4.25817	4.31029	3.73191	4.24594	5.08041	3.25352	3.27278	5.18667	5.99329	5.45508	2.63486	4.6428	2.63486	3.27856	5.41479	4.14831	5.14728
7.9	1.29866	2.4687	1.21092	1.41389	0.93214	1.1207	1.16025	0.99139	0.333843	1.00316	2.6788	5.21741	3.14341	3.34912	2.5487	3.34912	2.9872	2.4817	2.96961	2.87823	3.6488	7.22607	4.50566	4.14273	4.18855	3.80106	4.47279	5.07015	3.23731	3.30694	5.1589	6.00511	5.37571	2.59158	4.74517	2.59158	3.37131	5.36291	3.98269	5.26911
8	1.36067	2.35068	1.21556	1.35539	0.95172	1.10499	1.05088	0.84692	0.28101	0.9566	2.73084	5.5002	3.20902	3.41103	2.63114	3.41103	2.94397	2.60642	3.01104	2.79883	3.77036	7.27887	4.53631	4.31516	3.80284	4.07678	4.42704	5.24737	3.3436	3.27243	5.31866	6.25422	5.35889	2.67115	4.82624	2.67115	3.41565	5.50803	4.017	4.9971
8.1	1.34644	2.47648	1.18348	1.28504	1.0039	1.14624	1.08777	0.89319	0.266864	0.92295	2.86459	5.51985	3.22872	3.55675	2.70048	3.55675	3.13426	2.51754	2.90257	2.88966	3.93646	7.17467	4.46644	3.96154	4.04868	3.9494	4.51396	5.1868	3.35903	3.31024	5.33924	6.26779	5.39182	2.79383	4.85164	2.79383	3.39345	5.16458	3.71136	5.04177
8.2	1.34892	2.47842	1.1873	1.29628	1.01627	1.08827	0.99555	0.84811	0.180717	0.85294	2.88942	5.36514	3.34065	3.57374	2.81255	3.57374	3.14385	2.46089	3.06678	2.9288	3.96009	7.21467	4.44518	3.93063	4.14868	3.76569	4.22451	5.01137	3.39693	3.43023	5.35485	6.27571	5.63868	2.71999	5.06917	2.71999	3.3391	5.20867	3.80068	5.13465
8.3	1.38591	2.51141	1.19454	1.42225	0.94493	0.9828	1.16682	0.86373	0.275896	0.80115	2.88021	5.41798	3.28173	3.4117	2.7699	3.4117	3.14878	2.58165	3.21279	2.87481	4.0701	7.28527	4.23202	3.97944	3.83319	3.99772	4.3271	5.29563	3.52487	3.45511	5.42178	6.35021	5.34478	2.60911	5.07698	2.60911	3.50915	5.27948	3.98558	4.96508
8.4	1.43939	2.52245	1.11248	1.25439	0.93154	1.03299	1.12799	0.86531	0.424471	0.87885	2.94851	5.31663	3.44746	3.36536	2.75811	3.36536	3.11629	2.56856	3.1547	3.05958	4.1108	7.43287	4.07637	3.79215	4.12151	3.8697	3.98032	5.53908	3.55843	3.2038	5.51414	6.50453	5.56054	2.64235	4.85093	2.64235	3.50177	5.38432	3.80562	4.9976
8.5	1.54715	2.56594	1.16791	1.28385	0.90876	1.03526	1.19742	0.8695	0.379767	0.93021	2.96001	5.52121	3.34101	3.30894	3.02082	3.30894	2.96626	2.41877	3.18185	3.03441	4.13394	7.35567	4.10065	3.67798	4.22304	3.94208	4.42715	5.8352	3.71552	2.94856	5.63701	6.60308	5.38265	2.68628	5.31651	2.68628	3.23121	5.17447	3.79565	5.01072
8.6	1.53809	2.677	1.12691	1.60319	0.95751	1.05073	1.16115	0.81088	0.414131	0.99452	2.87735	5.46419	3.39763	3.43958	2.98117	3.43958	2.92659	2.38761	3.17649	3.04799	3.88178	7.58337	4.09673	4.03374	3.95969	4.14736	4.41696	5.84637	3.48551	3.14924	5.74599	6.6805	5.30617	2.71381	5.12487	2.71381	3.21212	5.05355	3.70757	5.06335
8.7	1.57152	2.85318	1.09115	1.67969	0.93835	1.03955	1.1705	0.75464	0.417844	1.05835	2.97911	5.49542	3.25318	3.29745	3.1117	3.29745	2.96474	2.32525	3.06979	3.17446	3.91958	7.53417	4.30015	4.01894	4.05494	4.08087	4.30764	5.94274	3.6069	3.47779	5.69509	6.84947	5.29021	2.73719	5.32479	2.73719	3.28793	5.18774	3.61722	5.2554
8.8	1.4974	2.89596	1.1403	1.75246	0.86685	1.08254	1.09092	0.7431	0.450344	0.9835	3.03131	5.71161	3.13782	3.31176	3.04978	3.31176	2.99428	2.26025	3.18856	3.13303	3.87726	7.92607	4.52987	3.95976	4.11195	4.05799	4.21773	5.94378	3.4384	3.47005	5.65323	7.05331	5.03654	2.67638	5.28057	2.67638	3.29736	4.94193	3.68553	5.23417
8.9	1.60049	2.83545	1.11382	1.82952	0.88282	1.01855	1.05428	0.73917	0.453833	0.97834	2.92509	5.55376	3.42561	3.35768	3.04807	3.35768	2.97149	2.26117	3.24602	3.01019	3.84466	8.03487	4.48516	4.05907	4.25759	4.06923	4.26815	6.01407	3.30796	3.73628	5.73149	6.82805	5.42571	2.63413	5.23976	2.63413	3.35388	4.94644	3.70255	5.01568
9	1.55213	2.87762	1.10414	1.80871	0.79987	0.93267	1.02389	0.79853	0.475047	1.07689	2.97181	5.30255	3.46491	3.34122	3.22573	3.34122	2.98458	2.27308	3.12794	3.14144	3.98737	8.05377	4.37796	4.17009	3.99564	4.05865	4.2798	6.01991	3.19939	3.92793	5.56641	6.38006	5.52261	2.66278	5.46028	2.66278	3.47532	4.9593	3.63424	5.08048
9.1	1.69174	2.85241	1.15417	1.67499	0.82513	0.87516	1.06729	0.76109	0.529204	1.09147	2.83904	5.34884	3.45639	3.37042	3.08688	3.37042	3.02908	2.2643	3.32686	3.14856	4.12487	7.79117	4.52779	4.13899	3.78742	4.06578	4.2993	6.00315	3.12391	4.02682	5.29757	6.20065	5.44079	2.5333	5.20799	2.5333	3.32148	4.92711	3.85144	5.06706
9.2	1.80437	2.69156	1.23345	1.3861	0.8256	0.98689	1.06247	0.75669	0.729354	0.9293	2.78956	5.53028	3.70305	3.4767	3.37202	3.4767	3.03468	2.18234	3.35935	3.08335	4.34927	7.72577	4.57268	3.9083	3.78809	4.06613	4.14699	6.01635	3.11748	4.05447	5.29057	6.22066	5.71047	2.65187	5.63886	2.65187	3.35349	4.73363	3.71555	4.91615
9.3	1.72453	2.62163	1.2918	1.53397	0.83087	0.95593	1.05237	0.75282	0.521453	0.98931	2.8359	5.37421	3.72192	3.34188	3.20138	3.34188	3.02002	2.18898	3.42076	3.18002	4.45538	7.48367	4.61869	4.10142	3.78048	4.29075	4.44713	6.0877	3.17566	4.22582	5.34773	6.23404	5.81663	2.49302	5.33181	2.49302	3.33366	4.61998	3.71389	4.83855
9.4	1.69159	2.61644	1.26939	1.84466	0.84241	0.90639	1.066	0.80303	0.505501	1.06432	2.80741	5.5099	3.65827	3.40544	3.52077	3.40544	2.87513	2.15671	3.33118	3.13723	4.33262	7.20307	4.62783	4.29658	4.16631	4.33272	4.56372	6.02175	3.28167	4.10145	5.33938	6.24903	5.69626	2.65635	5.69332	2.65635	3.05946	4.41722	3.7247	4.72505
9.5	1.59833	2.65353	1.20056	1.55703	0.85588	0.93225	0.99864	0.76738	0.496908	1.09866	2.83213	5.83342	3.77639	3.33393	3.3685	3.33393	3.04826	2.18507	3.46739	3.23781	4.29744	7.42807	4.53297	4.02932	3.96232	4.53436	4.32118	5.87804	3.4426	4.23376	5.37296	6.36794	5.8335	2.36677	5.24244	2.36677	3.20142	4.36179	3.72692	4.82061
9.6	1.60227	2.48896	1.23169	1.41952	0.7842	1.00554	0.98675	0.7267	0.51234	1.05808	2.8038	5.50908	3.78827	3.61549	3.35719	3.61549	3.06641	2.16764	3.33434	3.18836	4.40036	7.44957	4.57163	3.96286	3.83312	4.47721	4.41387	5.87649	3.24052	4.36759	5.31411	6.07072	5.79396	2.52952	5.11458	2.52952	3.16013	4.36625	3.43076	4.8469
9.7	1.60154	2.31739	1.22846	1.47418	0.72331	0.96657	0.9939	0.72559	0.509905	1.06535	2.89546	5.8316	3.74588	3.53125	3.3695	3.53125	3.08551	2.1827	3.71821	3.20691	4.40992	7.38247	4.63238	3.96075	3.55452	4.54908	4.61007	6.02157	3.64781	4.2339	5.50532	6.23301	5.8899	2.47001	5.13005	2.47001	3.18115	4.3815	3.80195	4.82238
9.8	1.58168	2.32734	1.28094	1.55082	0.76598	0.9858	0.93826	0.76096	0.470562	1.03573	2.87926	5.858	3.86877	3.59138	3.42341	3.59138	3.08786	2.11414	3.64623	3.25541	4.37234	7.30307	4.75287	4.10412	3.33767	4.65985	4.52711	6.06863	3.85331	4.19975	5.5495	6.41654	6.03366	2.51706	5.04296	2.51706	3.23567	4.30769	3.84908	4.66107
9.9	1.64697	2.45121	1.28873	1.5102	0.78522	0.95039	0.88562	0.71302	0.472109	1.03223	3.04644	6.08726	3.68562	3.57989	3.47228	3.57989	3.04534	2.22984	3.6527	3.22645	4.56266	7.69187	4.66648	4.19209	3.61582	4.49257	4.41148	6.09299	3.75154	4.41715	5.57563	6.4524	5.75288	2.44948	5.07663	2.44948	3.04654	4.2679	3.80332	4.6301
10	1.6207	2.47111	1.28901	1.51881	0.79278	0.96722	0.87895	0.69651	0.486711	1.05213	3.10706	5.85582	3.72011	3.58613	3.50887	3.58613	3.03236	2.27857	4.00717	3.29895	4.76429	7.36267	4.63842	4.09509	3.88391	4.44359	4.29671	6.24766	3.71023	4.61532	6.004	6.25243	5.76834	2.50462	5.20747	2.50462	3.02556	4.57522	4.09456	4.88062
