# Supplementary material for: Microglia‐synapse engulfment via PtdSer‐TREM2 ameliorates neuronal hyperactivity in Alzheimer's disease models
Source: EMBO J. 2023 Aug 14;42(19):e113246. doi: 10.15252/embj.2022113246 (PMC10548173; doi:10.15252/embj.2022113246)
Supplement: Supplementary file 11 — Source Data for Figure 1 [file EMBJ-42-e113246-s012.zip › Figure 1/1E/Figure 1E.xlsx]

## Sheet: Sheet1
Individual ROIs	Ctrl SN	oAβ SN	oAβ SN +Ann-V		Experimental replicate average (n)	Ctrl SN	oAβ SN	oAβ SN +Ann-V
	0.141309	28.3985	0.349876			0.777587	13.7311	3.15218
	2.66251	14.7299	8.21628			1.04834	30.51	11.2231
	0.30653	6.2023	2.86155			1.17407	30.7769	10.2378
	0	5.59386	1.18103
	1.70033	25.4837	7.70689
	1.44469	36.794	3.75676
	0	29.2522	22.2057
	1.75598	35.0678	8.69737
	0	24.8186	6.72584
	0.975389	31.7284	8.46154
	1.96493	31.4926	7.4239
			19.8804
