# Supplementary material for: Microglia‐synapse engulfment via PtdSer‐TREM2 ameliorates neuronal hyperactivity in Alzheimer's disease models
Source: EMBO J. 2023 Aug 14;42(19):e113246. doi: 10.15252/embj.2022113246 (PMC10548173; doi:10.15252/embj.2022113246)
Supplement: Supplementary file 11 — Source Data for Figure 1 [file EMBJ-42-e113246-s012.zip › Figure 1/1G/Figure 1G.xlsx]

## Sheet: Sheet1
#1
time (min)	control			oAβ
0	1	1		1	1
15	1.2	1.66667		2.35374	3.39252
30	1.6	1.33333		3.0068	4.27103
45	2.2	2.33333		4.14286	5.45794
#2
time (min)	control			oAβ
0	1	1	1	1	1	1
15	1.83333	1.2	1.43	1.73548	2.14173	2.41
30	2.16667	1.33333	1.79	2.92258	2.94488	3.2
45	2.13333	1.66667	2.43	3.99355	3.58268	3.78
#3
time (min)	control			oAβ
0	1	1	1	1	1	1
15	1.33	1.19	1.71	1.87	2.39	3.1
30	1.57	1.72	1.89	2.21	3.18	4.06
45	1.98	2.01	2.24	4.57	4.72	4.91
# mean
time (min)	control			oAβ
0	1	1	1	1	1	1
15	1.43333	1.48778	1.41	2.87313	2.09574	2.45333
30	1.46667	1.76333	1.72667	3.63892	3.02249	3.15
45	2.26667	2.07667	2.07667	4.8004	3.78541	4.73333
