# Supplementary material for: Microglia‐synapse engulfment via PtdSer‐TREM2 ameliorates neuronal hyperactivity in Alzheimer's disease models
Source: EMBO J. 2023 Aug 14;42(19):e113246. doi: 10.15252/embj.2022113246 (PMC10548173; doi:10.15252/embj.2022113246)
Supplement: Supplementary file 11 — Source Data for Figure 1 [file EMBJ-42-e113246-s012.zip › Figure 1/1I-J/Figure 1I-J.xlsx]

## Sheet: 1I-J
	%PSVue+Homer1 / total Homer1				%Homer1+ PSVue / total PSVue
	control	oAβ			control	oAβ
	0.2	6.5			1.4	7.1
	3.8	5			2.7	5.5
	0.5	39.1			1.3	32.5
	0.9	15.3			6.4	16.3
	0.5	8.9			4.2	3.9
	1.7	6.7			5.9	3.4
	0.2	25.6			2.1	18.8
	1.8	4.4			11.4	24.6
	1.6	20.4			3.4	48.8
	0.7	18.1			7.9	7.9
	3.7	17.6				14.2
	2.4	14.9			15.6	5.1
	3.2	56.2				30.8
	2.5	49				37.6
	0.8	27.2			20.3	37.9
		23				30.7
mean	1.633	21.12		mean	6.883	20.32
	2.6	15.4				6.8
	1.9	12.4			8.3	17.9
		29.7			18.9	9
	3.7	16.8			19.4	13.8
	3.6	27.9			9.6	34.8
	1.4	21.7				20.8
	3.3	41.2			8.8	58.4
	0.8	46.7				18.6
	1.4	45.7			5.4	29.6
	0.4	64.2				61.2
		56				54.5
					7.5
mean	2.122	34.34			8.8	29.7
					2.6	20.7
						22.3
	0.3	19.6		mean	9.922	28.44
	2.1	32.7
	1.3	17.8			0.2	22.8
	0.7	16.3			1.5	29.4
	0.4	37.9			1.5	20.7
	0.3	37.8			2	48.2
	1.6	46.9			3.3	47.8
	0.8	43.8			0.4	73.3
	0.9	47.4			1.5	62.9
	6.6	51.9			1.2	53.7
	6.9	44.6			1.2	20.3
	0.4	50.1			6.5	24.5
	1.4	26.3			5.9	28.2
	3.5	31.3			2.2	16.5
	1.3	46.2			1.6	22.6
	5.1	42.6			1.6	21
	1.4	20.6			4.3	26.7
		24.8			2.4	33.8
		79.4			1.9	26.1
		40.9
mean	2.059	37.95		mean	2.306	34.03
