# Supplementary material for: Microglia‐synapse engulfment via PtdSer‐TREM2 ameliorates neuronal hyperactivity in Alzheimer's disease models
Source: EMBO J. 2023 Aug 14;42(19):e113246. doi: 10.15252/embj.2022113246 (PMC10548173; doi:10.15252/embj.2022113246)
Supplement: Supplementary file 12 — Source Data for Figure 2 [file EMBJ-42-e113246-s001.zip]

Archive with 27 entries (19 files):
- Figure 2/2A/
- Figure 2/2A/Fig2_A-0 min.tif
- Figure 2/2A/Fig2_A-10 min.tif
- Figure 2/2A/Fig2_A-14 min.tif
- Figure 2/2A/Fig2_A-6 min.tif
- Figure 2/2A/Fig2_A-8 min.tif
- Figure 2/2B/
- Figure 2/2B/Figure 2B.xlsx
- Figure 2/2C/
- Figure 2/2C/Figure 2C.tif
- Figure 2/2C/Figure 2C_raw.tif
- Figure 2/2C/Figure 2C_XY.tif
- Figure 2/2C/Figure 2C_XZ.tif
- Figure 2/2C/Figure 2C_YZ.tif
- Figure 2/2D/
- Figure 2/2D/Figure 2_Raw.tif
- Figure 2/2D/Figure 2D.tif
- Figure 2/2E-F/
- Figure 2/2E-F/Figure 2E-F.xlsx
- Figure 2/2G-H/
- Figure 2/2G-H/Figure 2G-H.xlsx
- Figure 2/2I/
- Figure 2/2I/Co-Culture.tif
- Figure 2/2I/Co-Culture+AnnV.tif
- Figure 2/2I/Neuron-only.tif
- Figure 2/2J-K/
- Figure 2/2J-K/Figure2 J-K.xlsx
