# Supplementary material for: Microglia‐synapse engulfment via PtdSer‐TREM2 ameliorates neuronal hyperactivity in Alzheimer's disease models
Source: EMBO J. 2023 Aug 14;42(19):e113246. doi: 10.15252/embj.2022113246 (PMC10548173; doi:10.15252/embj.2022113246)
Supplement: Supplementary file 12 — Source Data for Figure 2 [file EMBJ-42-e113246-s001.zip › Figure 2/2B/Figure 2B.xlsx]

## Sheet: Sheet1
	PSVue+	PSVue-		PSVue+	PSVue-		PSVue+	PSVue-
	100	0		86.9565	13.0435		50	50
	100	0		82.6	17.4		52.9412	47.0588
	100	0		64.1	35.9		54.5455	45.4545
	100	0		86.3	13.7		54.5455	45.4545
	88.8889	11.1111		68.7	31.3		71.4286	28.5714
	88.8889	11.1111		88.4	11.6		77.7778	22.2222
	85.7143	14.2857		74.1	25.9		81.25	18.75
	85.7143	14.2857		85.9	14.1		67.1124	32.8876
	83.3333	16.6667		83.9	16.1
	80	20		68.7	31.3
	79.1667	20.8333		89.7	10.3
	77.7778	22.2222		91.2	8.8
	75	25		75	25
	75	25		89.3	10.7
	66.6667	33.3333		65.1	34.9
	66.6667	33.3333		94.4	5.6
	66.6667	33.3333		98.2	1.8
	62.5	37.5
	61.5385	38.4615
	60	40
	58.6207	41.3793
	58.3333	41.6667
	57.1429	42.8571
	55.5556	44.4444
	55.5556	44.4444
	53.8462	46.1538
	50	50
mean	73.7991	26.2009		81.9151	18.0849		63.7001	36.2999
