# Supplementary material for: Microglia‐synapse engulfment via PtdSer‐TREM2 ameliorates neuronal hyperactivity in Alzheimer's disease models
Source: EMBO J. 2023 Aug 14;42(19):e113246. doi: 10.15252/embj.2022113246 (PMC10548173; doi:10.15252/embj.2022113246)
Supplement: Supplementary file 12 — Source Data for Figure 2 [file EMBJ-42-e113246-s001.zip › Figure 2/2E-F/Figure 2E-F.xlsx]

## Sheet: Figure 2E
time (s)	PSVue-	PSVue+
0	0.0641205	0.00999453
0.1	0.0590934	0.0205589
0.2	0.0637411	0.0232457
0.3	0.0514106	0.0226906
0.4	0.037278	0.0240341
0.5	0.0222917	0.0102342
0.6	0.0338634	0.0173296
0.7	0.0440123	0.012839
0.8	0.0449608	0.012284
0.9	0.056817	0.0152798
1	0.0394595	0.0228483
1.1	0.0582398	0.00463352
1.2	0.0674402	0.0113379
1.3	0.0376573	0.0233214
1.4	0.0336737	0.0271876
1.5	0.016411	0.0236367
1.6	0.0586192	0.00305676
1.7	0.045435	0.00865743
1.8	0.0124273	0.0145735
1.9	0.0272239	0.0047912
2	0.0187822	-0.0096331
2.1	0.0215329	0.0110226
2.2	0.0450556	0.0138608
2.3	0.0331046	0.00030057
2.4	0.0414513	0.00495518
2.5	0.0627926	0.0158286
2.6	0.0420205	0.0150465
2.7	0.0608007	0.0131481
2.8	0.0777788	0.011811
2.9	0.0805295	0.0178027
3	0.0597574	0.00259003
3.1	0.0843235	0.0159106
3.2	0.0882123	0.0109406
3.3	0.0652587	0.0245828
3.4	0.071993	0.00163767
3.5	0.057481	0.0190641
3.6	0.121884	0.00069161
3.7	0.126911	0.00581925
3.8	0.154418	-0.0095574
3.9	0.128618	0.0218203
4	0.0980767	0.023088
4.1	0.0917218	0.00368746
4.2	0.0924806	0.018036
4.3	0.0930497	0.0150465
4.4	0.075787	0.00463352
4.5	0.0622235	0.0129147
4.6	0.0623183	0.0309718
4.7	0.0288363	-0.0164888
4.8	0.0667763	-0.0003301
4.9	0.0444865	0.033728
5	0.0382265	0.0131481
5.1	0.0433484	0.0138608
5.2	0.0336737	0.0371212
5.3	0.0350016	0.0222176
5.4	0.0282672	0.0201678
5.5	0.0514106	0.0317602
5.6	0.0834698	0.0129147
5.7	0.10244	0.0247405
5.8	0.125488	0.00542191
5.9	0.100448	0.00243236
6	0.0803398	0.00542191
6.1	0.0773046	0.00526423
6.2	0.057481	0.0216689
6.3	0.0420205	0.0215869
6.4	0.0405028	0.00376945
6.5	0.0340531	0.0237944
6.6	0.0338634	0.0264749
6.7	0.0726569	0.0211139
6.8	0.0704754	0.00944581
6.9	0.0733209	0.0110983
7	0.0786325	0.0313629
7.1	0.0558685	0.023397
7.2	0.0819522	0.0340434
7.3	0.0934291	0.0429553
7.4	0.0689578	0.0194551
7.5	0.0570067	0.0300195
7.6	0.12767	0.00739602
7.7	0.154418	0.0398017
7.8	0.125773	0.0248224
7.9	0.102155	0.0341254
8	0.0976025	0.0369572
8.1	0.0767355	0.0517788
8.2	0.0718981	0.049811
8.3	0.0851771	0.198576
8.4	0.09599	0.23674
8.5	0.103578	0.200632
8.6	0.0800552	0.28152
8.7	0.0958952	0.234217
8.8	0.104621	0.17406
8.9	0.0946621	0.145596
9	0.121884	0.125496
9.1	0.081478	0.120923
9.2	0.0857462	0.118558
9.3	0.0603265	0.0837115
9.4	0.0571964	0.0415299
9.5	0.061275	0.0558784
9.6	0.0844183	0.0475279
9.7	0.0734158	0.0428733
9.8	0.0579552	0.0424002
9.9	0.0778737	0.0308898
10	0.0800552	0.0416875
10.1	0.0434432	0.0519365
10.2	0.0732261	0.0425579
10.3	0.0472372	0.0397197
10.4	0.0367089	0.0252135
10.5	0.0512209	0.0219779
10.6	0.0686733	0.0162259
10.7	0.0641205	0.0349894
10.8	0.11828	0.0228483
10.9	0.102629	0.0207229
11	0.0802449	0.0204832
11.1	0.0764509	0.0255288
11.2	0.112968	0.0293951
11.3	0.084608	0.0142518
11.4	0.078917	0.0160682
11.5	0.0796758	0.0250558
11.6	0.0857462	0.0528069
11.7	0.0665866	0.0121263
11.8	0.0430638	0.0263172
11.9	0.0590934	0.0330153
12	0.0607059	0.0178027
12.1	0.0544458	0.0367239
12.2	0.0477114	0.0286824
12.3	0.0463835	0.0219779
12.4	0.0486599	0.0252892
12.5	0.0392698	0.0174053
12.6	0.0369934	0.00936382
12.7	0.0262754	0.0121263
12.8	0.0552046	0.0265506
12.9	0.0343376	0.0323089
13	0.0437278	0.0161502
13.1	0.068199	0.0242674
13.2	0.0616544	0.0122083
13.3	0.064405	0.0142518
13.4	0.0923857	0.0218203
13.5	0.0906784	0.00518854
13.6	0.0800552	0.0147248
13.7	0.0742694	0.00723834
13.8	0.0674402	0.0236367
13.9	0.0528333	0.0226087
14	0.0572913	0.0106315
14.1	0.0519797	0.0195371
14.2	0.0332943	0.023479
14.3	0.0467629	0.054781
14.4	0.0610853	0.0944335
14.5	0.0678196	0.0897789
14.6	0.0687681	0.0394044
14.7	0.0647844	0.0476036
14.8	0.0898248	0.0554874
14.9	0.0868844	0.0110226
15	0.111735	0.0462601
15.1	0.0888763	0.0509904
15.2	0.0750282	0.0285247
15.3	0.075787	0.0346741
15.4	0.104337	0.0151222
15.5	0.161152	0.0363265
15.6	0.122927	0.0364085
15.7	0.110312	0.043977
15.8	0.0981716	0.0144158
15.9	0.0785376	0.0235547
16	0.0571964	0.0260019
16.1	0.0424947	0.0193038
16.2	0.0599471	0.0339677
16.3	0.049229	0.0314386
16.4	0.0620338	0.0289977
16.5	0.045435	0.0186667
16.6	0.0485651	0.0284427
16.7	0.0520745	0.0163836
16.8	0.0180234	0.0205589
16.9	0.0728466	0.0347498
17	0.137345	0.0446077
17.1	0.104052	0.04445
17.2	0.154418	0.0271876
17.3	0.316611	0.00581925
17.4	0.368588	0.0151222
17.5	0.278291	0.0302591
17.6	0.192357	0.0252135
17.7	0.167127	0.0194551
17.8	0.104337	0.0293131
17.9	0.0953261	0.0316782
18	0.0893505	0.0310475
18.1	0.0589986	0.0405081
18.2	0.0431586	0.0278183
18.3	0.059378	0.0209562
18.4	0.0512209	0.0291554
18.5	0.0330097	0.0367996
18.6	0.0327252	0.0316782
18.7	0.0521694	0.0271876
18.8	0.0456247	0.017172
18.9	0.036614	0.0388557
19	0.0414513	0.0529646
19.1	0.039175	0.0179603
19.2	0.0392698	0.0428733
19.3	0.0363295	0.0407415
19.4	0.0286466	0.0426336
19.5	0.0461938	0.0323909
19.6	0.0324406	0.043895
19.7	0.0368037	0.0268659
19.8	0.0464784	0.0453204
19.9	0.0661123	0.0311295
20	0.0975076	0.0302591
20.1	0.0874535	0.0286824
20.2	0.0451505	0.0455538
20.3	0.0486599	0.0280517
20.4	0.0470475	0.018118
20.5	0.0411668	0.0405901
20.6	0.0419256	0.038698
20.7	0.0306385	0.0393224
20.8	0.0390801	0.0244251
20.9	0.0297848	0.0292374
21	0.0256114	0.0564335
21.1	0.045435	0.0412965
21.2	0.0283621	0.032782
21.3	0.0449608	0.0350714
21.4	0.0456247	0.0374366
21.5	0.0586192	0.0378276
21.6	0.0747436	0.0695206
21.7	0.0335788	0.0636046
21.8	0.0368037	0.0639262
21.9	0.045435	0.0375122
22	0.0269393	0.0319936
22.1	0.0281724	0.0513121
22.2	0.0360449	0.0452384
22.3	0.0310179	0.0415299
22.4	0.0462887	0.0416875
22.5	0.034717	0.0359355
22.6	0.0455299	0.0528069
22.7	0.172818	0.0427156
22.8	0.264538	0.0175693
22.9	0.31737	0.0399531
23	0.398276	0.0598203
23.1	0.583423	0.0378276
23.2	0.622786	0.0327063
23.3	0.498248	0.0545413
23.4	0.358629	0.0531222
23.5	0.246042	0.0302591
23.6	0.159634	0.0413785
23.7	0.120556	0.0252892
23.8	0.088402	0.0291554
23.9	0.0796758	0.0310475
24	0.0679145	0.0345164
24.1	0.0586192	0.0374366
24.2	0.0468578	0.0451627
24.3	0.0552994	0.0159926
24.4	0.0302591	0.0450807
24.5	0.0295951	0.038534
24.6	0.0442968	0.0345164
24.7	0.0234299	0.0372789
24.8	0.0245681	0.0412965
24.9	0.0461938	0.043895
25	0.029026	0.0304925
25.1	0.0900145	0.0398774
25.2	0.0703806	0.0362508
25.3	0.0615595	0.0442924
25.4	0.0543509	0.0487073
25.5	0.0594728	0.060451
25.6	0.0519797	0.0301014
25.7	0.107372	0.0425579
25.8	0.139716	0.0424759
25.9	0.138483	0.0218203
26	0.130231	0.0284427
26.1	0.0952312	0.039089
26.2	0.0804346	0.0367996
26.3	0.0697166	0.0413785
26.4	0.064405	0.0421669
26.5	0.0247578	0.0282093
26.6	0.0357604	0.0454718
26.7	0.0359501	0.0464998
26.8	0.0508415	0.0572975
26.9	0.0379419	0.0327063
27	0.0267496	0.0577769
27.1	0.0276033	0.0394044
27.2	0.0316818	0.0268659
27.3	0.0367089	0.0457114
27.4	0.0325355	0.0417695
27.5	0.0246629	0.0361689
27.6	0.0428741	0.0448411
27.7	0.0349067	0.0496534
27.8	0.0390801	0.0352228
27.9	0.0445814	0.140866
28	0.0313973	0.18084
28.1	0.0312076	0.237049
28.2	0.0204895	0.186832
28.3	0.00578781	0.133537
28.4	0.030923	0.119346
28.5	0.0225762	0.0950642
28.6	0.023335	0.0801606
28.7	0.0336737	0.06006
28.8	0.0185925	0.0663671
28.9	0.0340531	0.0580102
29	0.0337685	0.0573795
29.1	0.0319664	0.0636866
29.2	0.0497033	0.0602177
29.3	0.160203	0.0436616
29.4	0.198238	0.0434283
29.5	0.14645	0.0446834
29.6	0.14	0.0309718
29.7	0.0949467	0.0517788
29.8	0.0783479	0.0395621
29.9	0.0624132	0.0609304
30	0.0535921	0.0447654
30.1	0.0432535	0.0481586
30.2	0.0226711	0.0550901
30.3	0.0528333	0.0362508
30.4	0.0280775	0.0339677
30.5	0.0243784	0.0408992
30.6	0.0412616	0.032782
30.7	0.0413565	0.0447654
30.8	0.0589037	0.064948
30.9	0.0457196	0.018118
31	0.0336737	0.0562758
31.1	0.00777965	0.136849
31.2	0.029026	0.320466
31.3	0.0301642	0.286799
31.4	0.0292157	0.3926
31.5	0.0270342	0.312261
31.6	0.014514	0.270401
31.7	0.0368986	0.217106
31.8	0.0360449	0.201654
31.9	0.0212483	0.152301
32	0.0067363	0.137561
32.1	0.0162213	0.119113
32.2	0.0189719	0.123843
32.3	0.0276981	0.123049
32.4	0.0307333	0.100268
32.5	0.0421153	0.0901762
32.6	0.0524539	0.0566668
32.7	0.0512209	0.0848909
32.8	0.0224814	0.0811067
32.9	0.0245681	0.0950642
33	0.0240938	0.069836
33.1	0.0297848	0.053753
33.2	0.0331994	0.0584833
33.3	0.0225762	0.0646326
33.4	0.0269393	0.0480766
33.5	0.0371831	0.0458691
33.6	0.0423999	0.0543836
33.7	0.0371831	0.0487073
33.8	0.0266548	0.0668401
33.9	0.0332943	0.0447654
34	0.020205	0.060451
34.1	0.0355707	0.0393224
34.2	0.040408	0.0460268
34.3	0.0256114	0.0205589
34.4	0.0295003	0.0408992
34.5	0.0436329	0.0367239
34.6	0.0238093	0.0146491
34.7	0.041072	0.0565091
34.8	0.0220071	0.0389313
34.9	0.0282672	0.0484739
35	0.0152728	0.0320693
35.1	0.0342428	0.0526492
35.2	0.0172646	0.0262415
35.3	0.0344325	0.0528889
35.4	0.0456247	0.0438193
35.5	0.0516003	0.0472062
35.6	0.0292157	0.0412965
35.7	0.0325355	0.0408992
35.8	0.0237144	0.049338
35.9	0.0263702	0.0350714
36	0.0224814	0.0219779
36.1	0.0147985	0.0394044
36.2	0.0387007	0.0346741
36.3	0.0294054	0.0602177
36.4	0.017644	0.0431886
36.5	0.0205844	0.0544656
36.6	0.0116685	0.0330973
36.7	0.0092024	0.0304925
36.8	0.0368986	0.0302591
36.9	0.0400286	0.0494957
37	0.0308282	0.0286824
37.1	0.0312076	0.0301834
37.2	0.0197307	0.0500507
37.3	0.0185925	0.0246648
37.4	0.0319664	0.0476036
37.5	0.0208689	0.0238764
37.6	0.0295003	0.0410568
37.7	0.0501775	0.0383763
37.8	0.0469526	0.0242674
37.9	0.0320612	0.0348318
38	0.0284569	0.0304925
38.1	0.0280775	0.0945092
38.2	0.0441071	0.27064
38.3	0.0291209	0.218128
38.4	0.0493239	0.165306
38.5	0.0527385	0.125969
38.6	0.0232402	0.110044
38.7	0.0436329	0.103106
38.8	0.0441071	0.0932541
38.9	0.0615595	0.0623495
39	0.0401234	0.0658184
39.1	0.0384162	0.0595113
39.2	0.0423999	0.0613214
39.3	0.0407874	0.0696026
39.4	0.0513157	0.0546233
39.5	0.0677248	0.0405901
39.6	0.120082	0.0482343
39.7	0.174905	0.059032
39.8	0.121125	0.0427976
39.9	0.0976025	0.049893
40	0.0804346	0.0472062
40.1	0.0717085	0.0543836
40.2	0.0283621	0.0419272
40.3	0.0370883	0.0414542
40.4	0.0484702	0.0412208
40.5	0.0241887	0.0349894
40.6	0.031587	0.0324666
40.7	0.0343376	0.0907313
40.8	0.0323458	0.2268
40.9	0.0452453	0.19763
41	0.0352861	0.150175
41.1	0.0244732	0.117536
41.2	0.0422102	0.126442
41.3	0.047332	0.0885995
41.4	0.0370883	0.0844242
41.5	0.0479011	0.0881264
41.6	0.02969	0.0686565
41.7	0.0270342	0.0693629
41.8	0.036614	0.0679439
41.9	0.0335788	0.0595113
42	0.0194462	0.0696026
42.1	0.0446762	0.0628162
42.2	0.0508415	0.0578525
42.3	0.0313973	0.0611638
42.4	0.0370883	0.075588
42.5	0.0330097	0.0453961
42.6	0.0354758	0.0312809
42.7	0.0351913	0.0613971
42.8	0.0283621	0.0207229
42.9	0.0312076	0.053671
43	0.0476166	0.0379853
43.1	0.0339582	0.0315962
43.2	0.0326303	0.0433463
43.3	0.0287415	0.0492623
43.4	0.0426844	0.0339677
43.5	0.0261805	0.0315205
43.6	0.0283621	0.0312052
43.7	0.0387007	0.0387737
43.8	0.0331046	0.0656607
43.9	0.0308282	0.0305745
44	0.0322509	0.0412208
44.1	0.0188771	0.0287644
44.2	0.0317767	0.0257622
44.3	0.0329149	0.0216689
44.4	0.0175492	0.0166989
44.5	0.0412616	0.0451627
44.6	0.0300694	0.0169386
44.7	0.0393647	0.0239521
44.8	0.0409771	0.0121263
44.9	0.0230505	0.0405901
45	0.0419256	0.0463421
45.1	0.0275084	0.0403504
45.2	0.0180234	0.0291554
45.3	0.0319664	0.00368746
45.4	0.0552046	0.0228483
45.5	0.0375625	0.0329396
45.6	0.0445814	0.0212716
45.7	0.0563428	0.038698
45.8	0.0535921	0.0383763
45.9	0.0357604	0.0123597
46	0.0337685	0.0519365
46.1	0.0475217	0.0375122
46.2	0.0426844	0.160733
46.3	0.0370883	0.251322
46.4	0.0264651	0.220575
46.5	0.0222917	0.163338
46.6	0.0276981	0.183521
46.7	0.0461938	0.128252
46.8	0.0698114	0.101214
46.9	0.0686733	0.195977
47	0.0436329	0.199995
47.1	0.0490393	0.166883
47.2	0.0329149	0.140078
47.3	0.0524539	0.140317
47.4	0.0461938	0.0999522
47.5	0.0590934	0.0666824
47.6	0.0558685	0.0816617
47.7	0.0476166	0.0775621
47.8	0.0295003	0.053753
47.9	0.0422102	0.0532042
48	0.0430638	0.0552477
48.1	0.0378471	0.0307322
48.2	0.0447711	0.0442104
48.3	0.0559634	0.059587
48.4	0.03282	0.0476036
48.5	0.0434432	0.0311295
48.6	0.0450556	0.0475279
48.7	0.0361398	0.159314
48.8	0.0551097	0.175637
48.9	0.0261805	0.2786
49	0.039175	0.341513
49.1	0.0266548	0.273396
49.2	0.0389852	0.227279
49.3	0.0340531	0.263148
49.4	0.0311127	0.286875
49.5	0.0287415	0.242177
49.6	0.0456247	0.185337
49.7	0.0206792	0.165388
49.8	0.0243784	0.140866
49.9	0.060611	0.118482
50	0.0317767	0.116584
50.1	0.0249475	0.115007
50.2	0.0300694	0.0945092
50.3	0.0246629	0.0596627
50.4	0.0490393	0.0781928
50.5	0.0405028	0.0652633
50.6	0.0322509	0.0432643
50.7	0.0232402	0.0468972
50.8	0.0217226	0.0436616
50.9	0.0477114	0.0339677
51	0.0444865	0.0334127
51.1	0.0451505	0.0584833
51.2	0.0461938	0.0511481
51.3	0.0438226	0.0539926
51.4	0.0288363	0.0437436
51.5	0.0198256	0.0222176
51.6	0.0222917	0.0412208
51.7	0.0307333	0.0323089
51.8	0.0418307	0.033728
51.9	0.030923	0.0400351
52	0.0405977	0.0366482
52.1	0.0248526	0.0268659
52.2	0.0346222	0.0178027
52.3	0.0313973	0.0259199
52.4	0.0223865	0.0140184
52.5	0.0274136	0.0319936
52.6	0.025232	0.0424759
52.7	0.0484702	0.0408992
52.8	0.0392698	0.0353805
52.9	0.0481857	0.0375122
53	0.0400286	0.0340434
53.1	0.0469526	0.0344344
53.2	0.0362346	0.0293131
53.3	0.0313024	0.0422425
53.4	0.0438226	0.0392467
53.5	0.035381	0.0256108
53.6	0.0475217	0.0195371
53.7	0.0476166	0.0924657
53.8	0.0326303	0.0919864
53.9	0.0295951	0.0867074
54	0.0425895	0.070782
54.1	0.0397441	0.0517032
54.2	0.0179286	0.0683349
54.3	0.0388904	0.184076
54.4	0.0346222	0.165943
54.5	0.0327252	0.108391
54.6	0.0267496	0.125735
54.7	0.0324406	0.0881264
54.8	0.0408823	0.08064
54.9	0.0437278	0.0629739
55	0.0279827	0.0645506
55.1	0.0477114	0.0528889
55.2	0.0232402	0.0384583
55.3	0.0200153	0.0421669
55.4	0.046099	0.0440527
55.5	0.0380368	0.0349137
55.6	0.0268445	0.0375122
55.7	0.0189719	0.0487073
55.8	0.0312076	0.0656607
55.9	0.0322509	0.0240341
56	0.0264651	0.0362508
56.1	0.0217226	0.0523339
56.2	0.042305	0.0369572
56.3	0.0351913	0.0334127
56.4	0.0202998	0.0476856
56.5	0.0346222	0.0364085
56.6	0.0345273	0.0315205
56.7	0.0260857	0.0529646
56.8	0.0247578	0.0307322
56.9	0.0116685	0.0395621
57	0.0435381	0.0164593
57.1	0.0463835	0.054226
57.2	0.0255166	0.0155952
57.3	0.0351913	0.0353048
57.4	0.0318715	0.0354625
57.5	0.0431586	0.0222996
57.6	0.0443917	0.0524158
57.7	0.027129	0.0479946
57.8	0.0419256	0.0341254
57.9	0.0497033	0.034201
58	0.0224814	0.033337
58.1	0.0261805	0.0379853
58.2	0.0443917	0.0376699
58.3	0.0441071	0.0500507
58.4	0.0078745	0.0464178
58.5	0.041641	0.1225
58.6	0.0512209	0.236418
58.7	0.034717	0.165306
58.8	0.0462887	0.129911
58.9	0.042305	0.121314
59	0.0240938	0.0940425
59.1	0.0500827	0.0811887
59.2	0.0371831	0.0807156
59.3	0.0262754	0.0718858
59.4	0.033484	0.0667581
59.5	0.0359501	0.0618764
59.6	0.0300694	0.0461088
59.7	0.0307333	0.0624252
59.8	0.0298797	0.0613214
59.9	0.0302591	0.0610061
60	0.0387007	0.0647903

## Sheet: Figure 2F
	#1			#2			#3
	PSVue-	PSVue+		PSVue-	PSVue+		PSVue-	PSVue+
	1	6		6	14		8	15
	0	0		0	1		4	18
	2	4			2		0
	0	0		1	3		0	0
	0	0		0	5		0	0
	0	0		2	0		1	1
	1	0		0	2		0	0
	0	0		4	5		22	0
	0	0		0	0		0	0
	0	0		0	0			0
	0	2		0	2		1	0
	0	0		0	0		1	8
	0	0			2		0	0
	18	0		26			5	0
	0	0		3	34		22	0
	0	0		25	27		5	0
	2	0		37	21		1	0
	0	0		3	27		0	0
	4	0		0	37		12
	0	0		8	18		3	11
	5	0			26
	0	0		0	15		0	41
	0			0	37		3	32
	0	31			37		0	28
	0	9					2	31
	0	18			30		0	14
	0	7			26		0	17
	6	43			12		4	55
	0	14			9		0	33
		1			40		0	2
	12	30			21		0	8
	36				15			17
	0	0			34		0
	41	32			1		53	0
	1	23			14		0	0
		0			43		0	0
		16			3		18	0
		0			21		0	0
		33			45		5
		1			0		0	24
		0			0		16	27
		11			0		0	34
		51			0		29	41
		6			0			42
		45			0		0	16
		26			0		3	33
		26			0		0	8
		3					0	26
		12			0		2	41
		0			0		0	23
		37			0		1	5
					0		0
		9			0		0	42
								27
							28	24
					55		26	0
							0	28
					15		33	21
					21		26	17
					23		11
							4
							20
							32
							0
							0
							4
							0
							0
							4
							24
							0
							55
							18
							10
							38
							0
							0
median	0	1		0.5	7		1	14
