# Supplementary material for: Microglia‐synapse engulfment via PtdSer‐TREM2 ameliorates neuronal hyperactivity in Alzheimer's disease models
Source: EMBO J. 2023 Aug 14;42(19):e113246. doi: 10.15252/embj.2022113246 (PMC10548173; doi:10.15252/embj.2022113246)
Supplement: Supplementary file 12 — Source Data for Figure 2 [file EMBJ-42-e113246-s001.zip › Figure 2/2G-H/Figure 2G-H.xlsx]

## Sheet: single traces
		neuron-only	Co-culture	Co-culture+AnnV
		0.0385477	0.0618811	0.00719949
		0.0144074	0.0881836	-0.0124138
		0.0244763	0.161328	0.0107092
		0.0340527	0.137418	-0.0145857
		0.00522976	0.0683258	-0.000340284
		0.0106003	0.0487823	0.0123609
		0.0203721	0.0570782	0.0063654
		0.037766	0.0435427	0.0103954
		0.0251564	0.041246	0.00223629
		0.0225219	0.0427742	0.0234021
		0.0324892	0.0507471	0.0163826
		0.0336618	0.0352468	0.0121462
		0.0266261	0.0523888	0.0114277
		0.0309257	0.0376482	0.0241289
		0.0203721	0.0310988	-0.0026113
		0.0244763	0.0447478	0.00926405
		0.0269232	0.05741	0.00120401
		0.036007	0.0495507	0.00842996
		0.0138289	0.0285838	0.0108083
		0.0251564	0.0452892	0.0148384
		0.0347406	0.0404863	0.0133932
		0.0319029	0.0385215	-0.00364358
		0.0258444	0.0600298	0.0153504
		0.0157833	0.0312123	0.0227828
		0.0374767	0.0546767	0.010189
		0.0300423	0.0327405	0.0026492
		0.0226158	0.0317537	0.0113286
		0.0147983	0.0411413	0.0145245
		0.0236946	0.0374299	-0.00674042
		0.0399158	0.0403815	0.0347572
		0.0240854	0.0295706	-0.00529523
		0.0237962	0.0313171	0.00905759
		0.0222249	0.0483456	0.00337592
		0.0274079	0.115045	0.00533313
		0.0306365	0.140038	0.00399529
		0.0471469	0.108164	-0.00116611
		0.0309257	0.0634093	0.0175223
		0.0371797	0.0723602	0.0320733
		0.0372813	0.0575148	0.0167956
		0.0343419	0.0374299	0.0222625
		0.0234991	0.0451844	0.00482111
		0.0427457	0.0342687	0.010189
		0.0164634	0.0178864	0.0108083
		0.0328801	0.0354651	-0.00281776
		0.0181285	0.0408181	0.0196859
		0.0236008	0.0296754	0.0279442
		0.0264307	0.0451844	0.00348328
		0.038837	0.0548951	0.00719949
		-0.00103202	0.041246	0.0263916
		0.0459743	0.0457259	0.00864468
		0.0350299	0.0351332	0.0276386
		0.0124531	0.0568599	0.0255741
		0.0302378	0.0741067	0.0193804
		0.0237962	0.0606848	0.0189675
		0.031512	0.0505288	0.0327918
		0.02389	0.05369	0.0203053
		0.0233975	0.0441977	0.0175223
		0.0372813	0.0516203	0.0120471
		0.0361009	0.0305574	0.0121462
		0.00327539	0.0459442	0.00193073
		0.0298547	0.0431061	0.0146236
		0.0310195	0.0333955	0.00388793
		0.0198875	0.0641691	0.00905759
		0.0452942	0.0452892	0.019785
		0.0281896	0.0394995	-0.00477496
		0.0421594	0.034487	0.0123609
		0.0243747	0.0503105	0.00739768
		0.0430427	0.0366702	0.0110148
		0.0199813	0.0557683	0.225217
		0.0383523	0.0612262	0.233269
		0.0246717	0.0441977	0.13251
		0.0319029	0.0436562	0.0669644
		0.0236946	0.0602394	0.028258
		0.0254535	0.0273874	0.00410265
		0.0265245	0.0484504	0.0100816
		0.0198875	0.0371068	0.017002
		0.0350299	0.0416827	0.0178278
		0.0319967	0.0473676	0.0291829
		0.333265	0.0533669	-0.00385004
		0.306882	0.0585016	0.0160688
		0.264566	0.043761	0.00337592
		0.134507	0.0313171	0.0138061
		0.109491	0.028479	-0.00157902
		0.0648378	0.0430013	0.0171011
		0.0378598	0.0606848	0.010189
		0.0524237	0.0551134	0.00750504
		0.0408929	0.0351332	0.0106019
		0.0368826	0.0504152	0.0121462
		0.0470531	0.0474724	-0.00292511
		0.0374767	0.0491141	0.0226837
		0.0304332	0.108269	0.000485539
		0.015197	0.138728	0.000485539
		0.0305348	0.0872056	0.0138061
		0.0157833	0.0742202	0.019785
		0.0333726	0.0529302	0.00554784
		0.013141	0.057183	-0.00137256
		0.0291668	0.0400497	0.0203053
		0.0316136	0.0303303	-0.00518787
		0.028385	0.0610079	-0.0025122
		0.0279003	0.0366702	-0.00189283
		0.0116713	0.0457259	0.0149375
		0.0255551	0.0469309	0.0157633
		0.0060115	0.0547815	0.0182408
		0.0242809	0.0468174	0.0159697
		0.0425581	0.0381984	0.0145245
		0.0214431	0.0462673	0.00110491
		0.0308319	0.0533669	0.0106019
		0.0294638	0.0443112	0.0230966
		0.0304332	0.0617763	0.000485539
		0.0303394	0.0360152	0.0220643
		0.0424564	0.051402	0.00585339
		0.0359054	0.0431061	0.024228
		0.0273062	0.0499786	0.0181334
		0.0256489	0.0385215	0.00172428
		0.022819	0.0346966	0.0236086
		0.0384539	0.0286973	0.0229892
		0.0293622	0.108923	0.023716
		0.036695	0.0885155	0.224903
		0.046756	0.0614445	0.216752
		0.162259	0.0313171	0.124252
		0.147695	0.0664657	0.0456994
		0.117801	0.0695221	0.0288774
		0.0892673	0.0958246	0.00502757
		0.0389386	0.104889	0.00895023
		0.0635635	0.0693038	0.0195868
		0.0486088	0.0449574	0.00699303
		0.047827	0.0583881	0.0148384
		0.0423626	0.0392899	-0.00189283
		0.0317074	0.0432196	0.00719949
		0.0182224	0.0557683	0.0239142
		0.0273062	0.0244358	0.0114277
		0.0353269	0.0454027	0.00946224
		0.0353269	0.043761	0.0135914
		0.0394311	0.0508606	0.0135914
		0.0374767	0.0494372	0.0172085
		0.0271108	0.0506336	0.00853732
		0.037078	0.0468174	0.0195868
		0.0233975	0.0401545	0.0380605
		0.0154862	0.0483456	0.0280433
		0.022819	0.0506336	0.0265981
		0.0191995	0.0475859	0.0234021
		0.0114759	0.0496555	0.0133932
		0.0285805	0.0510702	0.00410265
		0.0417685	0.0463808	0.00801705
		0.0503755	0.0508606	-2.64714e-05
		0.0159787	0.0432196	0.0344517
		0.0277987	0.03612	0.0139052
		0.0415809	0.0461625	0.0275313
		0.0272124	0.0374299	0.00967696
		0.0341465	0.0356834	0.00791795
		0.0327863	0.0324087	0.0262925
		0.0236008	0.0601346	0.0116342
		0.0368826	0.0525984	0.00564694
		0.0266261	0.0390629	0.0117415
		0.0406037	0.0330636	-0.00189283
		0.0363979	0.0538035	0.0259787
		0.0354207	0.0443112	0.00193073
		0.0400096	0.472635	-0.000133829
		0.0379614	0.540313	0.0244344
		0.0223265	0.440106	-0.000753196
		0.0158771	0.442185	0.0138061
		0.0476316	0.338485	0.16328
		0.0167527	0.244933	0.179276
		0.0392356	0.179002	0.0860574
		0.0122655	0.141348	0.0318668
		0.0279003	0.0866642	0.0249464
		0.0185116	0.078473	0.0208173
		0.0347406	0.0917902	0.0211311
		0.0520328	0.047909	0.000799352
		0.0245701	0.0608943	0.0232948
		0.00425258	0.0581698	0.0212302
		0.0311211	0.0328453	0.0433293
		0.0341465	0.0454027	0.0158706
		0.039134	0.0409229	0.028258
		0.0234991	0.0377617	0.0368218
		0.0258444	0.0447478	0.0254667
		0.0157833	0.0525984	0.0154577
		0.0262352	0.0328453	0.0143181
		0.0287759	0.0427742	0.00677832
		0.0375705	0.0431061	0.0278451
		0.0330755	0.0557683	0.00895023
		0.0538855	0.0341552	0.0313548
		0.036695	0.0388533	0.0044082
		0.0515403	0.047909	0.0163826
		0.0234991	0.0500921	0.0167956
		0.0379614	0.0484504	0.00946224
		0.0359054	0.0281472	0.0113286
		0.0313166	0.0469309	0.00658012
		0.0206614	0.042128	0.00564694
		0.0250626	0.0193098	0.027011
		0.0205676	0.0415779	0.0141116
		0.0227174	0.0232395	0.0179352
		0.0211539	0.0176681	0.0246409
		0.0337634	0.0082893	0.00801705
		0.0361009	0.0340417	0.00719949
		0.283234	0.0184366	0.0139052
		0.351832	0.0288021	7.26274e-05
		0.241504	0.0273874	0.0157633
		0.162259	0.0566416	0.00626631
		0.100696	0.0450709	0.0107092
		0.061703	0.0451844	0.0324862
		0.0445124	0.0971433	0.0340388
		0.0623909	0.246898	0.0265981
		0.0457788	0.28795	0.0620094
		0.0534009	0.464348	0.187122
		0.0329739	0.310978	0.102987
		0.047444	0.222997	0.0505552
		0.0317074	0.156743	0.0369209
		0.0275095	0.104889	0.0253594
		0.037078	0.0881836	-0.00054674
		0.0310195	0.0683258	0.0136987
		0.0376722	0.0465991	-0.000959652
		0.0564262	0.0462673	0.0225763
		0.0472485	0.0553317	0.0307272
		0.0339511	0.0450709	0.0234021
		0.0427457	0.0369933	0.00451556
		0.0291668	0.0490006	0.0126664
		0.0361009	0.0467039	0.0127738
		0.0349282	0.0583881	0.142833
		0.0382506	0.0794511	0.11909
		0.0275095	0.198328	0.0551964
		0.0418701	0.141784	0.0284562
		0.0380552	0.106085	0.0283571
		0.0513527	0.0678804	0.0187528
		0.0287759	0.0719236	0.0246409
		0.0383523	0.0616628	0.0255741
		0.0287759	0.0467039	0.0203053
		0.0425581	0.0247677	0.00905759
		0.0282834	0.051402	0.00987516
		0.0179331	0.028479	-0.00612105
		0.022819	0.0534804	0.012972
		0.0156817	0.0318585	0.0078106
		0.020763	0.0487823	0.00647276
		0.0185116	0.0531485	0.0131867
		0.00776261	0.0404863	0.00203809
		0.0233975	0.0285838	0.00987516
		0.0400096	0.0303303	0.0191657
		0.0401112	0.0352468	0.00946224
		0.0322938	0.0185501	0.00699303
		0.0201767	0.0306622	0.121568
		0.0122655	0.0289156	0.155121
		0.0405021	0.0381984	0.0980401
		0.0303394	0.034487	0.0491018
		0.0241792	0.0352468	0.0551964
		0.0255551	0.0246629	0.0220643
		0.0416747	0.0541353	0.0142107
		0.0264307	0.0579515	0.0262925
		0.0397203	0.038408	0.0226837
		0.0481241	0.0282607	0.0368218
		0.0401112	0.040268	0.0225763
		0.0294638	0.0264007	0.0482842
		0.0403066	0.0366702	0.00471376
		0.0837873	0.0289156	0.0141116
		0.166465	0.0323039	0.0176214
		0.126596	0.0481273	0.0145245
		0.101087	0.0388533	0.00791795
		0.0406037	0.0472541	0.0231957
		0.0477332	0.032627	0.0183398
		0.0426519	0.0279376	0.00739768
		0.0166589	0.0305574	0.00616721
		0.02389	0.0321904	0.00853732
		0.0456772	0.0380849	0.00719949
		0.0505631	0.0368798	0.0958682
		0.0382506	0.0433244	0.0684095
		0.0513527	0.0316489	0.0865777
		0.0265245	0.0365566	0.0794591
		0.058193	0.0380849	0.0636611
		0.0396265	0.0325135	0.0729516
		0.0410884	0.0348101	0.0626288
		0.036007	0.0433244	0.0531318
		0.0252581	0.0717053	0.042809
		0.0406975	0.043761	0.0173158
		0.0102095	0.034487	0.00451556
		0.0261336	0.0651558	0.0194795
		0.0358116	0.0324087	0.00750504
		0.0404083	0.0304438	0.0235095
		0.0583806	0.0342687	0.0186537
		0.0311211	0.0310988	0.00616721
		0.0345452	0.0341552	-0.0102502
		0.0401112	0.0363383	0.0195868
		0.055449	0.033605	0.0183398
		0.0300423	0.0441977	0.00110491
		0.0142198	0.0561002	0.00739768
		0.0293622	0.034487	-0.00126521
		0.00630075	0.0470357	0.0136987
		0.0331693	0.0556635	0.0344517
		0.0249688	0.0333955	0.0095696
		0.0425581	0.041246	0.01649
		0.0356162	0.0492189	0.0323871
		0.0260398	0.0321904	0.022469
		0.0420656	0.024986	0.0280433
		0.0106003	0.0363383	0.0484907
		0.0389386	0.0630775	0.0498285
		0.0112883	0.0253091	0.0452865
		0.0212477	0.0423376	0.022469
		0.0348344	0.0601346	0.0321724
		0.0317074	0.0330636	0.00368148
		0.0506648	0.0505288	0.0186537
		0.015197	0.0340417	0.0120471
		0.0242809	0.0362248	0.0245335
		0.0266261	0.0305574	0.022469
		0.0106942	0.0471405	0.0198924
		0.0392356	0.0416827	0.00658012
		0.0510556	0.0303303	0.00895023
		0.0472485	0.0360152	0.00461466
		0.0211539	0.0434292	0.00513493
		0.00835673	0.0341552	0.0143181
		0.0312149	0.0225845	0.0195868
		0.0448017	0.0360152	0.0173158
		0.0242809	0.0430013	0.0133932
		0.0333726	0.0348101	0.0173158
		0.116425	0.0202966	0.0113286
		0.18278	0.0245494	0.165345
		0.111445	0.0414731	0.160282
		0.0768532	0.0255361	0.098965
		0.0298547	0.0164717	0.0521986
		0.0424564	0.0201831	0.00936315
		0.0195904	0.0408181	0.0260861
		0.0288775	0.0409229	0.0179352
		0.0421594	0.0452892	0.0340388
		0.0412838	0.0390629	0.0116342
		0.0118746	0.0434292	0.0100816
		0.0357178	0.051402	0.00946224
		0.0224203	0.0490006	0.020198
		0.036007	0.0474724	0.0206191
		0.0368826	0.0410365	0.00368148
		0.0138289	0.0327405	0.0104945
		0.0190041	0.0440841	0.0440477
		0.0452942	0.0237809	0.0606716
		0.0390324	0.0416827	0.0337249
		0.0289713	0.0376482	0.04105
		0.044317	0.0471405	0.0386799
		0.0213493	0.0640643	0.0100816
		0.0275095	0.0961565	-0.00426295
		0.0382506	0.305302	0.0187528
		0.0172452	0.252688	0.00915669
		0.0393295	0.193088	0.00658012
		0.0216464	0.0947331	0.00151782
		0.0337634	0.0962613	0.00605985
		0.0483195	0.0473676	0.0175223
		0.0233975	0.0394995	0.0167956
		0.0267277	0.026846	0.151091
		0.0512511	0.0393947	0.165444
		0.0385477	0.0423376	0.109701
		0.0297531	0.053917	0.0440477
		0.0361009	0.0436562	0.0234021
		0.0496876	0.0459442	0.0281506
		0.0299485	0.047909	0.0248473
		0.0365934	0.0374299	0.0123609
		0.0272124	0.0354651	0.0140043
		0.0438245	0.0365566	0.00595249
		0.0163618	0.033605	0.00430085
		0.0400096	0.0569647	0.0183398
		0.0133364	0.0451844	-0.00189283
		0.0294638	0.0331684	0.0289765
		0.0788076	0.047909	0.0131867
		0.244733	0.0417962	0.000485539
		0.311572	0.0426695	-0.00457676
		0.332288	0.0423376	0.023716
		0.223524	0.0340417	0.0077115
		0.158452	0.0387398	0.00688567
		0.121413	0.031972	0.0107092
		0.0820283	0.0170219	0.0198924
		0.0698175	0.0365566	0.0142107
		0.0752897	0.0368798	0.0234021
		0.0383523	0.0279376	0.0144254
		0.0603349	0.038408	-0.000753196
		0.0507586	0.0500921	-0.00529523
		0.040205	0.0469309	-0.00797915
		0.0564262	0.0396131	0.00616721
		0.0496876	0.0312123	0.01246
		0.0269232	0.0523888	0.0151439
		0.0476316	0.0377617	0.033312
		0.0461697	0.034487	0.00430085
		0.0246717	0.042128	0.0126664
		0.0218418	0.0286973	0.00161692
		0.0276033	0.0512972	0.0120471
		0.0314182	0.0223662	0.0221634
		0.0279003	0.0212746	0.0076124
		0.0387431	0.028479	0.00688567
		0.020763	0.0472541	0.0143181
		0.0251564	0.0462673	0.0141116
		0.0398141	0.0487823	0.00430085
		0.0321921	0.0245494	0.0119397
		0.0406975	0.0582833	0.0150366
		0.0258444	0.0349237	0.00286391
		0.0198875	0.0357882	0.00647276
		0.047827	0.040268	0.0095696
		0.0233037	0.0772679	0.0307272
		0.0448017	0.061331	0.0508608
		0.0326846	0.0566416	0.0117415
		0.0344436	0.0337186	0.0265981
		0.0397203	0.0494372	0.0261934
		0.0431444	0.0457259	0.0345508
		0.0254535	0.0608943	0.0279442
		0.0374767	0.104129	0.00658012
		0.0285805	0.0617763	0.0458067
		0.0318091	0.0451844	0.0487962
		0.0483195	0.0300072	0.00688567
		0.02389	0.0491141	-0.0025122
		0.0456772	0.0440841	0.0173158
		0.0464668	0.056528	0.0132858
		0.0314182	0.0235713	0.00626631
		0.0287759	0.0490006	-0.00240484
		0.0202705	0.0422328	-0.00209103
		0.0300423	0.0599163	0.010189
		0.0482257	0.024986	0.0244344
		0.0420656	0.0232395	0.0063654
		0.0181285	0.0255361	0.00410265
		0.0361009	0.0368798	-0.00942435
		0.0460681	0.0381984	0.000898451
		0.0253519	0.03612	-0.0027104
		0.0438245	0.0290292	0.00368148
		0.022819	0.0331684	0.0211311
		0.0349282	0.0434292	0.0818292
		0.0592639	0.0458394	0.0634546
		0.0244763	0.0578467	0.0305208
		0.04119	0.0299024	0.0122535
		0.019692	0.0450709	-0.0124138
		0.0339511	0.0423376	0.00812441
		0.0288775	0.0312123	-0.00312331
		0.0465606	0.0486775	0.0369209
		0.0312149	0.0305574	0.0196859
		0.131966	0.0247677	0.0334194
		0.247172	0.0282607	0.0200989
		0.211415	0.0343735	0.0250538
		0.121804	0.0522753	-0.00126521
		0.0982574	0.0446343	-0.000959652
		0.037078	0.00817578	0.0134923
		0.0463652	0.0690855	0.0025501
		0.0562386	0.0374299	-0.00137256
		0.0304332	0.0204014	-0.00745889
		0.0310195	0.049769	0.0140043
		0.0381568	0.0366702	0.0106019
		0.0406037	0.0255361	0.00864468
		0.0305348	0.0484504	0.00203809
		0.0508602	0.0258592	0.00193073
		0.0549643	0.0481273	0.105778
		0.016268	0.0248725	0.0667579
		0.0296593	0.0394995	0.0419832
		0.0175344	0.0388533	0.0145245
		0.0508602	0.0302255	0.00316947
		0.0170497	0.031972	0.00502757
		0.0357178	0.0315354	0.0260861
		0.0401112	0.0248725	0.0191657
		0.0349282	0.049769	0.00987516
		0.00640237	0.0462673	0.0106019
		0.0247734	0.0378665	0.00110491
		0.0214431	0.0441977	0.024228
		0.0424564	0.0310988	0.0223699
		0.0341465	0.0556635	0.0286626
		0.0362025	0.0524936	0.0203053
		0.0261336	0.0377617	0.0146236
		0.0466544	0.0150483	0.0712008
		0.0184178	0.0427742	0.0802766
		0.018707	0.048887	0.0557166
		0.0462713	0.0362248	0.0397122
		0.0341465	0.0355786	0.00399529
		0.0514465	0.046049	0.00936315
		0.0281896	0.0342687	-0.00602195
		0.0359054	0.0340417	-0.00457676
		0.0236008	0.0420145	0.00182337
		0.0418701	0.0341552	0.0134923
		0.0312149	0.0292388	0.00430085
		0.0305348	0.0392899	0.0179352
		0.0306365	0.0246629	0.0209247
		0.0331693	0.0314219	0.0187528
		0.0201767	0.0224797	0.0303226
		0.0135319	0.0324087	-0.00643486
		0.0368826	0.0422328	-0.00230575
		0.0322938	0.0503105	-0.00457676
		0.0396265	0.0269508	-0.00332977
		0.0249688	0.0253091	-0.0109686
		0.0526191	0.0461625	0.00275655
		0.0337634	0.0557683	-0.00189283
		0.0362963	0.0411413	0.0150366
		0.0216464	0.0482321	0.0337249
		0.0494921	0.0371068	0.0726378
		0.0514465	0.0568599	0.0937045
		0.0394311	0.038635	0.062315
		0.033568	0.0476907	0.0305208
		0.020763	0.0377617	0.0208173
		0.0236008	0.044416	0.00307037
		0.0305348	0.0267325	0.00616721
		0.0428473	0.0811976	0.00585339
		0.0469515	0.102706	0.0241289
		0.05301	0.0825162	0.0134923
		0.0183162	0.101073	0.0135914
		0.0313166	0.0607895	-0.00230575
		0.0502739	0.0428878	-0.00488232
		0.0386493	0.0678804	0.00151782
		0.0347406	0.0265142	0.0100816
		0.0542842	0.0332819	0.0336176
		0.0490075	0.0339369	0.0435275
		0.0331693	0.0581698	0.0505552
		0.10412	0.0388533	0.0286626
		0.320758	0.0517339	0.0127738
		0.202519	0.053917	0.0163826
		0.15083	0.048887	-0.000241186
		0.0990391	0.0481273	0.00358238
		0.0711855	0.0451844	0.0198924
		0.0540888	0.0500921	0.0666505
		0.0613121	0.0417962	0.0717128
		0.0623909	0.0255361	0.0420905
		0.0407913	0.0425647	0.0325853
		0.0439183	0.0445208	0.0195868
		0.0396265	0.0468174	0.0169029
		0.0344436	0.0425647	0.0114277
		0.0442154	0.0369933	0.0103954
		0.0180269	0.0433244	0.00667922
		0.0492967	0.047909	0.0153504
		0.0410884	0.0329501	0.00358238
		0.0518374	0.0508606	0.0185546
		0.0406975	0.0388533	-0.0112824
		0.0271108	0.0331684	0.0144254
		0.0396265	0.0528167	0.00605985
		0.0256489	0.041901	0.0109074
		0.0392356	0.0389581	0.0095696
		0.0380552	0.0357882	0.00316947
		0.0481241	0.0252043	-0.0077727
		0.0510556	0.038635	-0.00808651
		0.0272124	0.0614445	0.00574604
		0.0379614	0.0445208	0.00658012
		0.0430427	0.0407046	0.0120471
		0.0631727	0.0372116	0.0392002
		0.162157	0.0285838	0.0501341
		0.203887	0.0498738	0.0151439
		0.140659	0.034487	0.0026492
		0.085257	0.0242175	0.01246
		0.0722565	0.0354651	0.0213376
		0.0519312	0.0202966	0.00337592
		0.058576	0.033605	0.0111221
		0.048515	0.0475859	-0.00209103
		0.0295576	0.0262959	0.00502757
		0.0268215	0.0262959	0.00998251
		0.0471469	0.0219296	0.00193073
		0.0448955	0.0396131	0.0615965
		0.0288775	0.0470357	0.0209247
		0.0386493	0.0238944	0.021544
		0.0410884	0.0328453	-0.00312331
		0.0342481	0.024986	0.00595249
		0.0284788	0.0405911	0.0130794
		0.0528146	0.0556635	0.0230966
		0.0532054	0.0389581	0.00410265
		0.0375705	0.0493237	0.00523403
		0.0406975	0.0487823	0.0207182
		0.0150016	0.0475859	0.00554784
		0.0416747	0.0340417	0.00936315
		0.0495859	0.0366702	0.026499
		0.0383523	0.0350284	0.00833087
		0.0225219	0.0586064	0.0110148
		0.0544718	0.218736	-0.00901143
		0.0302378	0.329639	0.00388793
		0.0418701	0.202589	0.0273248
		0.0264307	0.1301	0.0108083
		0.0656117	0.0940781	-0.000133829
		0.0245701	0.0813111	-0.00343712
		0.0354207	0.0450709	0.00677832
		0.0369842	0.0552269	-2.64714e-05
		0.0258444	0.0459442	0.0026492
		0.0358116	0.0579515	-0.00167812
		0.0192933	0.0408181	0.00492847
		0.0425581	0.0392899	0.000485539
		0.0390324	0.0260776	-0.00942435
		0.0400096	0.0199648	-0.00849942
		0.028088	0.0515068	0.00513493
		0.0480225	0.028479	0.0146236
		0.0171514	0.0355786	0.138505
		0.0456772	0.0271691	0.0956617
		0.0326846	0.0564233	0.0403315
		0.0237962	0.0515068	0.0332047
		0.0308319	0.0278241	0.0412647
		0.0439183	0.024986	0.0200989
		0.0464668	0.049769	0.0107092
		0.0545735	0.0396131	0.0123609
		0.0273062	0.0325135	-0.00653396
		0.0222249	0.0313171	0.0154577
		0.0312149	0.0470357	-0.00983726
		0.0321921	0.0397178	-0.00518787
		0.0357178	0.028479	-0.00157902
		0.0364995	0.0470357	-0.0027104
		0.0690358	0.0411413	0.00884288
		0.175056	0.0454027	-0.00694687
		0.180528	0.0411413	0.00172428
		0.177597	0.0365566	0.0180343
		0.116628	0.0619859	0.0109074
		0.0801756	0.0383032	0.0383661
		0.0711855	0.0468174	0.0420905
		0.0487104	0.0423376	0.035484
		0.0551598	0.0369933	0.0109074
		0.0426519	0.025964	0.0151439
		0.0299485	0.044416	-0.0111834
		0.0395249	0.0250995	-0.000645839
		0.0376722	0.0337186	-0.00332977
		0.0379614	0.05369	0.00812441
		0.0382506	0.0390629	0.0131867
		0.0198875	0.0411413	-0.00312331
		0.0394311	0.0510702	0.0524133
		0.0429411	0.0365566	0.246994
		0.026329	0.0332819	0.19187
		0.0482257	0.0549998	0.0980401

## Sheet: frequency #1
	Neuron-only				Co-culture				Co-culture_AnnxV
	0 h	24 h	48 h		0 h	24 h	48 h		0 h	24 h	48 h
median	0	7	16		1.5	10.5	2		4	8	8
	0	14	0		0	11	0		15		48
	0	22	0		0	11	0			47	41
	0	19	0		6	10	1		9	51	35
	0	33	0		8	8	4		0	57	39
	0	0	0		5	11	3		22	38	44
	0	0	5		7	34	3		29	63	45
	0	5	8		1	33	4		9	48	26
	0	8	8		1	28	0		33	23	22
	0	6	7		1	28	0				39
	1	18	18		1	39	1			53	28
		20	17		1	41	0			49	35
	4	13	15		2	42	0		22	34	42
	3	18	26		3	12	0		34	12	41
	0	19	29		3	4	10		15	48
		17	29		3	10	8		7	31
	0	31	28		1	7			19	23	45
	1	7	29		3	0	2		0	7	52
	0	5	23		3	0	3		0	5
	0	5	33		0	0	4		20	6
	0	8	35		0	0	0		22	6	43
	0	5	35		0	0	0		31	8	58
		5	35		1	0	0		19	7
		7	34		0		3		4	4	42
		7	26		8		3		31	7	57
		0	0		10		5		23	4
			2		5		2		16	4	40
		0	0		1	3	7		36	8	2
		0	1		2	27	12		4	7
									0	59
									2	7
									0	18
									3	44
									1	6
									0	18
									0	57
									6	20	6
									1	47	8
									1	14	4
									2	12	8
									0	4	6
									0		5
									0		6
									19		8
									20	9	1
									18	0	5
									4	2	6
									8	5	5
									15	4	5
									13	1	5
									11		2
									17	3	1
									3	5	1
									9		3
									3	6	0
									10	4	5
									9		3
									1	5	5
									10	12	8
									0	6	9
									0	5	1
									0	2	2
									0	1	4
									0	13	4
									0
									0
									1
									1
									1
									0

## Sheet: frequency #2
	Neuron-only				Co-culture				Co-culture_AnnxV
	0 h	24 h	48 h		0 h	24 h	48 h		0 h	24 h	48 h
median	2	4	4		3	3	1		3	13	14
	0	0	0		0	0	0		8	12	53
	0	0	0		0	0	0		10	14	4
	0	0	0		0	0	0		0	13	10
	0	0	0		0	0	0		0	13	19
	0	0	0		0	0	0		0	10	53
	0	0	0		0	0	0		0	12	30
	0	0	0		0	0	0		0	13	6
	0	0	0		0	0	0		0	14	5
	0	0	0		0	0	0		0	11	15
	0	0	0		0	0	0		0	13	2
	0	0	0		0	0	0		0	14	2
	0	0	0		0	0	0		0	13	13
	0	0	0		0	0	0		0	14	16
	0	0	0		0	0	0		26	13	16
	0	0	0		0	0	0		29	12	15
	0	0	0		0	0	0		12	4	14
	0	0	0		0	0	0		13	10	16
	0	0	1		0	0	0		19	10	8
	0	0	1		0	0	0		20	11	0
	0	0	1		0	0	0		16	8	6
	0	0	1		0	0	0		25	8	2
	0	0	1		0	0	0		5	10	1
	0	0	1		0	0	0		6	9	1
	0	0	1		0	0	0		14	11	0
	0	1	1		0	0	0		5	7	44
	0	1	1		0	0	0		4	9	54
	0	1	1		0	1	0		10	10	32
	0	1	1		0	1	0			11	32
	0	1	1		0	1	0			9	32
	0	1	1		0	1	0		4	5	56
	0	1	1		0	1	0		5	6	3
	0	1	1		0	1	0		0	8	1
	0	1	1		0	1	0		8	0	34
	0	1	1		0	1	0		12	13	37
	0	1	1		0	1	0		12	11	25
	0	1	1		0	1	0		7	11	19
	0	1	1		0	1	0		3	8	13
	0	1	1		0	1	0		2	9	50
	0	1	1		0	1	0		1	17	53
	0	1	1		0	1	0		2	11	6
	0	1	1		0	1	0		5	16	0
	0	1	1		0	1	0		13	9	13
	0	1	1		0	1	0		0	8
	0	1	1		0	1	0		23	8
	0	1	1		0	1	0		8	14	59
	0	1	1		0	1	0		5	9	44
	0	1	1		0	1	0		6	10
	0	2	1		0	1	0		13	14
	0	2	1		0	1	0		36	16	20
	0	2	1		0	1	0		20	4	6
	0	2	1		0	1	0		3		40
	0	2	1		0	1	0		14		43
	0	2	1		1	1	0		5		38
	0	2	1		1	1	0		2		48
	0	2	1		1	1	1		5	47	0
	0	2	1		1	1	1		0	21	0
	0	2	1		1	1	1		0		12
	0	2	2		1	1	1		0	31	15
	0	2	2		1	1	1		0		12
	0	2	2		1	1	1		2	42	13
	0	2	2		1	1	1		4		13
	0	2	2		1	1	1		6	12	17
	0	2	2		1	1	1		11	50	11
	0	2	2		1	1	1		4	51	18
	0	2	2		1	1	1		2	14	15
	0	2	2		1	1	1		2	1	13
	0	2	2		1	1	1		1	0	10
	0	2	2		1	1	1		1	43	16
	0	2	2		1	1	1		1	20	7
	0	3	2		1	1	1		4	31	9
	0	3	2		1	1	1		0	34	14
	0	3	2		1	1	1		7	36	11
	0	3	2		1	1	1		1	31	18
	0	3	2		1	1	1		2	54	15
	0	3	2		1	1	1		16	56	18
	0	3	2		2	1	1		0	56	4
	0	3	2		2	1	1		15	56	18
	0	3	2		2	1	1		20	51	15
	0	3	2		2	1	1		18	54	15
	0	3	2		2	1	1		15	41	0
	1	3	2		2	1	1		3	53	0
	1	3	2		2	1	1		16		1
	1	3	2		2	1	1		0	46	0
	1	3	2		2	1	1		0	54	15
	1	3	3		2	1	1		0	48	0
	1	3	3		2	2	1		0	43	0
	1	3	3		2	2	1		0	4	0
	1	3	3		2	2	1		0	3	0
	1	3	3		2	2	1		0		0
	1	3	3		2	2	1		0	43	0
	1	4	3		2	2	1		0	22	0
	1	4	3		2	2	1		0	29	0
	1	4	3		2	2	1		0	45	0
	1	4	3		2	2	1		0	8	0
	1	4	3		2	2	1		0	20	0
	1	4	3		2	2	1		0	17	0
	1	4	3		2	2	1			8	4
	1	4	3		3	2	1			5	3
	1	4	3		3	2	1			5	4
	1	4	3		3	2	1			4	3
	1	4	3		3	2	1			2	3
	2	4	3		3	2	1			52	2
	2	4	3		3	2	1			56	4
	2	4	3		3	2	1			44	2
	2	4	3		3	2	1			57	4
	2	5	3		3	2	1				3
	2	5	3		3	2	1			50	27
	2	5	3		3	2	1			33	22
	2	5	3		3	2	1			59	7
	2	5	3		3	2	1			40	32
	2	5	3		3	2	1			33	32
	2	5	3		3	2	1			23	41
	2	5	3		4	2	1				17
	2	5	3		4	2	1			47	51
	2	6	3		4	2	1			35	31
	2	6	4		4	2	1			31	5
	2	6	4		4	2	1			27	14
	2	6	4		4	2	1			8	14
	2	6	4		4	2	1			27	17
	2	6	4		4	2	1			27	17
	2	6	4		4	2	1			27	12
	2	6	4		4	2	1			20	27
	2	6	4		4	2	1			12	12
	2	6	4		4	3	1			23	13
	2	7	4		4	3	1			12	0
	3	7	4		4	3	1			25	12
	3	7	4		4	3	1			12	13
	3	7	4		4	3	1			8	10
	3	8	4		4	3	2			9	13
	3	8	4		4	3	2			1	14
	3	8	4		4	3	2			23	23
	3	8	4		5	3	2			5	16
	3	8	4		5	3	2			4	32
	3	8	4		5	3	2			13	60
	3	8	4		5	3	2			3	51
	3	9	4		5	3	2				40
	4	10	4		5	3	2				26
	4	10	4		5	3	2				50
	4	10	4		5	3	2
	4	10	4		5	3	2				63
	4	10	5		6	3	2
	4	10	5		6	3	2
	4	11	5		6	3	2				57
	4	11	5		6	3	2				62
	4	12	5		6	3	2				36
	4	12	5		6	3	2
	4	13	5		6	3	2				63
	4	14	5		6	3	2				57
	4	14	5		6	3	2				53
	4	15	5		7	3	2				45
	4	15	5		7	3	2
	4	16	5		7	3	2
	4	16	5		7	3	2
	4	18	5		7	3	2
	4	18	5		7	3	2
	4	18	5		7	3	2
	5	18	6		7	3	3
	5	19	6		7	3	3
	5	21	6		8	3	3
	5	22	6		8	3	3
	5	22	6		8	3	4
	5	22	6		8	3	4
	5	22	6		8	3	5
	5	23	6		8	3	5
	5	23	6		8	3	6
	5	23	7		9	3	6
	5	23	7		9	3	7
	5	23	7		9	3	9
	5	24	8		9	3	9
	5	24	8		10	3	9
	5	24	8		10	4	10
	5	25	8		10	4	10
	5	27	8		10	4	12
	5	28	9		11	4	12
	6	29	9		11	4	14
	6	29	9		11	4	17
	6	30	9		11	4	17
	6	30	9		11	4	20
	6	31	9		12	4
	6	31	9		12	4
	6	35	10		13	4
	6	38	10		13	4
	6	40	11		13	4
	7	42	11		13	4
	7	43	12		14	4
	7	43	14		14	4
	7	47	14		15	4
	7	51	16		15	4
	7	55	17		15	4
	7	29	17		16	4
	7	38	17		17	5
	7	40	17		17	5
	7		17		17	5
	8		17		17	5
	8		18		17	5
	8		19		18	5
	8		19		18	5
	8		20		18	5
	8		21		18	5
	8		21		18	5
	8		25		19	5
	8		25		19	5
	8		25		19	5
	8		27		20	5
	8		28		20	5
	8		29		21	5
	9		29			5
	9		30			6
	9		31			6
	9		31			6
	9		31			6
	9		31			6
	9		32			6
	9		32			6
	9		32			6
	9		33			7
	9		33			7
	10		33			7
	10		34			7
	10		34			7
	10		35			7
	10		36			7
	11		38			8
	12		40			8
	12		44			8
	12		45			8
	12		45			9
	12		50			10
	13		51			11
	14		57			12
	14		58			13
	14					14
	15					14
	16					15
	19					16
	23					18
						21
						25
						25
						25
						41
						21
						21
						22
						22
						23
						24
						24
						29
						34
						37

## Sheet: frequency #3
	Neuron-only				Co-culture				Co-culture_AnnxV
	0 h	24 h	48 h		0 h	24 h	48 h		0 h	24 h	48 h
median	1	12	31		1	8	0		10.5	6	36
	4		1			46	8		16	6	50
	1		15			21	7		0	6	41
	2	17	19		13	35	2		0	2	56
	0	4	27			28	0		3	4	49
	2	4	22				0		2	4	46
			42		9		0		15	26
		7	41				0		15	16	43
		33	31		0		0		35	6	51
		8	33		2		0		23	3	35
		20	40		3		0		13	3	51
		32	43		6		8		15		61
	1	31	45		8		1		7		21
	1	0	8		9		2		10	27	46
	4	0			7		4		10	28	52
	1	0			1		5		12	1	9
	1	0			1				0	16	0
	1	0			0		4		24		47
	1	15			2		10		28	28	3
	2	21			1		11		26	8	37
	1	23			1		7		24	7	24
	4	29			1		0		30	27	36
	0	33			1		5		24	1	26
	0	25			1		8		29	12	33
	0	29				20			20	3	43
	0	10			0	2			32	4	39
	0	3				0			6	4	25
	0									41
		13			3	0	9		0	43	46
	0	11				0	12		6	38	30
	5	13			0	5			13	5	36
	1	13			7	0	0		7	5	18
	2	10			0	18			2	9	7
	0	12			0	16			10	7	0
	2	17					0		19	4	18
	4	12			0	0	0		6	4	23
	4	0					0		4	8	45
	2	0			0	7			3	7	4
	5	0				32	0		2	0	36
	5	0			0		2		11	5	36
		0			0	0	3		6		40
		0			0		0		2	14	3
		0				0	0
		0			1	24	0
		0			0	7	2
		0			5	9	0
		7			0		0
		5			1	1	0
		1			10		3
		16			2	0	7
		6			0	5	0
		11			0	21
		27			1	13
		17			1	32	0
		4			0	8	0
		8			0	26	0
		7			0	23	0
		12			0	2	0
		15			0	22	0
		11			0	0
		21			4	4	0
		26			0	4	0
		4			7	3
		0			4	8	0
		0			8	3	4
		18			0	21	0
		14			5	3	0
		1			8	5	8
		15			9	8
		25			6	27
		44			6		7
		9			10	21	11
		14			0	19
		12			0	39
		4				44	0
		19			0	20	1
		3			10		0
		2			11	2
		2			3	28	0
		13				37	5
		3			5	21	1
		19			6	18	0
		10			0	4	0
		23				13	3
		4			0		3
		4					9
		10					10
		10				41
		16					13
		33				11	5
		1
		10					0
		10				36	7
		1				15
		8				43	6
		12				26
		1				41	0
		30					1
		42				36	0
		34
		39				44
		9				22
		38
		12				43
		26
		10				23
		31				15
		12				20
		20				15
		32				12
		13				8
		30				1
		9				19
		29				6
		18				7
		26				9
		24				2
		22				27
		20				7
		17				9
						2
		12				0
		22				0
		47				4
		27				0
		31				1
		41				7
		19				6
		11				18
		12				41
		12				13
		10				0
		8				1
		8				4
		0				0
		8				5
		6				1
		4				0
						0
						0
						0
						0
						0
						2
						1
						0
						25
						44
						34
						15

## Sheet: Figure 2H
	0 h				24 h				48 h
	neuron- only	co- culture	co-culture +AnnV		neuron- only	co- culture	co-culture +AnnV		neuron- only	co- culture	co-culture +AnnV
<2SD	4.9	6.7	5.7		37.9	18.8	23.9		27.6	1.1	32.4
<2SD	95.1	93.3	94.3		62.1	81.2	76.1		72.4	98.9	67.6
