# Supplementary material for: Microglia‐synapse engulfment via PtdSer‐TREM2 ameliorates neuronal hyperactivity in Alzheimer's disease models
Source: EMBO J. 2023 Aug 14;42(19):e113246. doi: 10.15252/embj.2022113246 (PMC10548173; doi:10.15252/embj.2022113246)
Supplement: Supplementary file 12 — Source Data for Figure 2 [file EMBJ-42-e113246-s001.zip › Figure 2/2J-K/Figure2 J-K.xlsx]

## Sheet: Figure 2J
Puncta number per 100 µm2
#1	neuron-only	Co-culture	Co-culture+AnnV		#2	neuron-only	Co-culture	Co-culture+AnnV		#3	neuron-only	Co-culture	Co-culture+AnnV
	5.45162	0.936137	2.29445			6.47036	0.853537	4.28604			3.11211	0.937383	3.52456
	7.43403	0.972848	5.89216			4.46042	1.00038	4.43288			4.49944	0.674916	4.46194
	6.79158	1.85392	7.37896			6.79158	1.36749	6.18585			7.12411	0.749906	2.96213
	9.91204	1.02792	5.10286			5.61682	1.38585	5.58929			4.16198	1.83727	3.63705
	3.02868	0.679158	3.46921			5.48833	1.06463	4.90095			5.43682	1.34983	4.53693
	5.89216	1.32161	5.39656			5.34149	0.642447	4.78164			3.28084	1.25609	3.95576
	7.69101	1.41338	6.97514			3.93728	1.00956	5.55258			2.88714	0.937383	3.03712
	3.54264	1.35832	4.20344			4.65315	1.06463	6.31434			2.73716	1.68729	2.73716
	7.43403	0.770936	5.59847			3.45086	0.789292	5.59847			3.26209	1.79978	3.01837
	3.24895	0.513958	3.96482			3.29959	1.98725	5.09936			3.73078	1.06862	4.16198
	4.62562	1.50516	7.14034			3.26209	0.524934	2.81215			3.63705	0.618673	3.91826
	4.68069	0.624091	5.48833			2.51219	1.34983	3.26209			3.24334	0.806149	3.43082
	2.22103	0.954493	5.7086			2.96213	2.02475	2.21222			3.80577	0.806149	3.99325
	6.44283	0.954493	4.09331			3.56205	1.5748	3.82452			5.81177	0.712411	3.71204
	7.11281	1.41338	6.63556			3.89951	0.56243	4.49944			5.64304	1.29359	3.29959
	8.35181	1.44092	6.24091			3.37458	0.674916	3.33708			4.7994	1.59355	4.08699
median	6.167	1	5.543			3.918	1.037	4.641			3.768	1.003	3.675

## Sheet: Figure 2K
Mean intensity
#1	neuron-only	Co-culture	Co-culture+AnnV		#2	neuron-only	Co-culture	Co-culture+AnnV		#3	neuron-only	Co-culture	Co-culture+AnnV
	1923.25	2219.25	1979.46			2528.78	1865.05	1984.38			3297.74	1580.91	2794.73
	2770.32	1651.33	1783.89			3140.6	1956.55	2080.49			3279.42	1302.33	2872.01
	2681.95	1282.99	1373.01			3093.51	2352.93	2049.14			2682.13	1372.41	2292.37
	1996.54	1991.68	2012.46			2919.71	2873.21	2434.49			3313.2	1380.19	2697.62
	3061.02	1738.43	1956.3			2337.57	2991.04	3040.4			2812.87	1549.27	3376.25
	3220.18	2174.66	2204.69			2852.22	2842.19	2849.21			3272.41	1264.89	2418.63
	2966.84	2531.2	1893.58			3937.77	2329.03	2270.66			3178.38	1469.44	2229.13
	2872.59	3215.22	2975.4			3858.92	2177.95	2452.79			3030.35	1375.74	2623.9
	1802.54	2766.85	3105.39			3530.46	2412.14	2441.89			2984.65	1156.55	2879
	3901.9	2917.53	2593.03			3250.09	1087.04	2747.8			2846.84	1207	2452.47
	3973.64	1740.54	1948.29			3294.72	1442.73	2089.45			3023.93	1467.86	2564.2
	3744.2	2615.36	2957.29			3062.04	1496.15	2368.81			3311.28	1580.2	2948.6
	3316.72	2208.91	1926.49			2998.65	1255.34	2878.99			3288.58	1441.62	2833.37
	2346.78	1935.29	1881.68			2970.64	1057.76	2879.01			2980.78	1337.37	2582.19
	2726.13	1467.16	1578.45			2723.04	1356.24	2025.94			2997.67	1376.3	2495
	2339.25	1637.33	1692.74			3324.82	1579.49	3102.46			3063.04	1464.73	3036.94
median	2821	2083	1952			3078	1911	2438			3047	1378	2661
