# Supplementary material for: Microglia‐synapse engulfment via PtdSer‐TREM2 ameliorates neuronal hyperactivity in Alzheimer's disease models
Source: EMBO J. 2023 Aug 14;42(19):e113246. doi: 10.15252/embj.2022113246 (PMC10548173; doi:10.15252/embj.2022113246)
Supplement: Supplementary file 13 — Source Data for Figure 3 [file EMBJ-42-e113246-s015.zip]

Archive with 41 entries (32 files):
- Figure 3/3A/
- Figure 3/3A/Trem2 CV Ctrl-SN.tif
- Figure 3/3A/Trem2 CV oABeta-SN.tif
- Figure 3/3A/Trem2 CV primary microglia brightfield.tif
- Figure 3/3A/Trem2 R47H Ctrl-SN.tif
- Figure 3/3A/Trem2 R47H oABeta-SN.tif
- Figure 3/3A/Trem2 R47H primary microglia brightfield.tif
- Figure 3/3B/
- Figure 3/3B/Figure 3B.xlsx
- Figure 3/3C/
- Figure 3/3C/Figure 3C.xlsx
- Figure 3/3D/
- Figure 3/3D/Fig3D_NLF;CV_CSR1_Iba1;C1q.tif
- Figure 3/3D/Fig3D_NLF;R47H_CSR1_Iba1;C1q.tif
- Figure 3/3D/Fig3D_WT;CV_CSR1_Iba1;C1q.tif
- Figure 3/3D/Fig3D_WT;R47H_CSR1_Iba1;C1q.tif
- Figure 3/3E/
- Figure 3/3E/Fig3E_Homer1;P2Y12;CD68_Overview.jpg
- Figure 3/3E/Fig3E_Homer1;P2Y12;CD68_Raw.tif
- Figure 3/3F/
- Figure 3/3F/Figure 3F.xlsx
- Figure 3/3G/
- Figure 3/3G/Fig3G_NLF;CV_Homer1;P2Y12;CD68.tif
- Figure 3/3G/Fig3G_NLF;CV_Inset_Homer1;CD68.tif
- Figure 3/3G/Fig3G_NLF;R47H_Homer1;P2Y12;CD68.tif
- Figure 3/3G/Fig3G_NLF;R47H_Inset_Homer1;CD68.tif
- Figure 3/3G/Fig3G_WT;CV_Homer1;P2Y12;CD68.tif
- Figure 3/3G/Fig3G_WT;CV_Inset_Homer1;CD68.tif
- Figure 3/3G/Fig3G_WT;R47H_Homer1;P2Y12;CD68.tif
- Figure 3/3G/Fig3G_WT;R47H_Inset_Homer1;CD68.tif
- Figure 3/3H/
- Figure 3/3H/Figure 3H.xlsx
- Figure 3/3I/
- Figure 3/3I/Fig3I_MAX_NLF;CV_Homer1;Tagmin(RGB).tif
- Figure 3/3I/Fig3I_MAX_NLF;CV_Homer1;Tagmin.tif
- Figure 3/3I/Fig3I_MAX_NLF;R47H_Homer1;Tagmin(RGB).tif
- Figure 3/3I/Fig3I_MAX_NLF;R47H_Homer1;Tagmin.tif
- Figure 3/3I/Fig3I_MAX_WT;CV_Homer1;Tagmin(RGB).tif
- Figure 3/3I/Fig3I_MAX_WT;CV_Homer1;Tagmin.tif
- Figure 3/3I/Fig3I_MAX_WT;R47H_Homer1;Tagmin(RGB).tif
- Figure 3/3I/Fig3I_MAX_WT;R47H_Homer1;Tagmin.tif
