# Supplementary material for: Microglia‐synapse engulfment via PtdSer‐TREM2 ameliorates neuronal hyperactivity in Alzheimer's disease models
Source: EMBO J. 2023 Aug 14;42(19):e113246. doi: 10.15252/embj.2022113246 (PMC10548173; doi:10.15252/embj.2022113246)
Supplement: Supplementary file 13 — Source Data for Figure 3 [file EMBJ-42-e113246-s015.zip › Figure 3/3C/Figure 3C.xlsx]

## Sheet: Figure 3C
	WT; Trem2 CV	NL-F; Trem2 CV	WT; Trem2 R47H	NL-F; Trem2 R47H
% Area	1.16894	2.35009	1.05937	1.15678
	0.809735	3.29376	1.08372	1.02892
	1.23593	2.69712	1.18722	1.04719
	0.785388	1.74126
