# Supplementary material for: Microglia‐synapse engulfment via PtdSer‐TREM2 ameliorates neuronal hyperactivity in Alzheimer's disease models
Source: EMBO J. 2023 Aug 14;42(19):e113246. doi: 10.15252/embj.2022113246 (PMC10548173; doi:10.15252/embj.2022113246)
Supplement: Supplementary file 13 — Source Data for Figure 3 [file EMBJ-42-e113246-s015.zip › Figure 3/3F/Figure 3F.xlsx]

## Sheet: Grouped for two-way
	Individual Cells					Animal mean (n)
	WT; Trem2CV	NL-F; Trem2CV	WT; Trem2R47H	NL-F; Trem2R47H		WT; Trem2CV	NL-F; Trem2CV	WT; Trem2R47H	NL-F; Trem2R47H
	0.0533	0.2085	0.1252	0.0677		0.08833	0.19732	0.1278	0.12064
	0.0772	0.1151	0.1475	0.0578		0.08265	0.15864	0.06003	0.04539
	0.0424	0.1564	0.1404	0.0782		0.09656	0.36437	0.19101	0.19019
	0.1367	0.1955	0.1852	0.0703		0.040845	0.21763	0.05611	0.11808
	0.1031	0.3112	0.0407	0.3292		0.05222	0.24393	0.12774	0.17357
	0.1463	0.1313	0.0436	0.0315		0.11395	0.16959	0.18871	0.0745
	0.0195	0.1921	0.0243	0.021
	0.1628	0.2503	0	0.052
	0.1218	0.1331	0.0491	0.0698
	0.0308	0.0864	0.1832	0.0211
	0.0708	0.294	0.2874	0.0769
	0.0858	0.3968	0.1745	0.2018
	0.0558	0.4515	0.1213	0.2174
	0.0206	0.3681	0.1458	0.3648
	0.0132	0.4144	0.242	0.0826
	0.0458	0.2614	0.1404	0.1384
	0.0239	0.2458	0.2243	0.1118
	0.1021	0.1641	0.2331	0.2144
	0.1303	0.2355	0.1503	0.0817
	0.0456	0.2521	0.0598	0.0705
	0.0002	0.1907	0.0628	0.1337
	0.0008	0.4582	0.1032	0.1894
	0.0516	0.1669	0.0057	0.0855
	0	0.3973	0.0744	0.1476
	0.0871	0.2144	0.047	0.1363
	0.2268	0.3339	0.0162	0.2475
	0.0767	0.1687	0.0798	0.0673
	0.0384	0.1217	0.1789	0.1385
	0.166	0.0903	0.0938	0.2893
	0.0849	0.208	0.0596	0.1395
	0.124	0.2553	0.1746	0.1966
	0.11	0.0835	0.1798	0.0525
	0.0848	0.4421	0.1761	0.0292
	0.131	0.2169	0.0314	0.0969
	0.049	0.1421	0.2343	0.1194
	0.0255	0.0518	0.2747
	0.112	0.0131	0.1746
	0.0567	0.1136	0.1204
	0.242		0.1395
	0.0226
	0.1081
	0.0481
