# Supplementary material for: Microglia‐synapse engulfment via PtdSer‐TREM2 ameliorates neuronal hyperactivity in Alzheimer's disease models
Source: EMBO J. 2023 Aug 14;42(19):e113246. doi: 10.15252/embj.2022113246 (PMC10548173; doi:10.15252/embj.2022113246)
Supplement: Supplementary file 14 — Source Data for Figure 4 [file EMBJ-42-e113246-s005.zip]

Archive with 25 entries (17 files):
- Figure 4/4A/
- Figure 4/4A/Fig4A_MAX_NLF;CV_Homer1;Tagmin;PSVue(GMY).tif
- Figure 4/4A/Fig4A_MAX_NLF;CV_Homer1;Tagmin;PSVue.tif
- Figure 4/4A/Fig4A_MAX_NLF;R47H_Homer1;Tagmin;PSVue(GMY).tif
- Figure 4/4A/Fig4A_MAX_NLF;R47H_Homer1;Tagmin;PSVue.tif
- Figure 4/4B/
- Figure 4/4B/Figure 4B.xlsx
- Figure 4/4C/
- Figure 4/4C/Figure 4C.tif
- Figure 4/4D/
- Figure 4/4D/Figure 4D.xlsx
- Figure 4/4E/
- Figure 4/4E/Figure 4E.xlsx
- Figure 4/4F/
- Figure 4/4F/Fig4F_MAX_NLF;CV_Bassoon.tif
- Figure 4/4F/Fig4F_MAX_NLF;R47H_Bassoon.tif
- Figure 4/4F/Fig4F_MAX_WT;CV_Bassoon.tif
- Figure 4/4F/Fig4F_MAX_WT;R47H_Bassoon.tif
- Figure 4/4G/
- Figure 4/4G/Caspase-3 annotated.pdf
- Figure 4/4G/Caspase-3.tif
- Figure 4/4G/GAPDH annotated.pdf
- Figure 4/4G/GAPDH.tif
- Figure 4/4H/
- Figure 4/4H/Figure 4H.xlsx
