# Supplementary material for: Microglia‐synapse engulfment via PtdSer‐TREM2 ameliorates neuronal hyperactivity in Alzheimer's disease models
Source: EMBO J. 2023 Aug 14;42(19):e113246. doi: 10.15252/embj.2022113246 (PMC10548173; doi:10.15252/embj.2022113246)
Supplement: Supplementary file 14 — Source Data for Figure 4 [file EMBJ-42-e113246-s005.zip › Figure 4/4B/Figure 4B.xlsx]

## Sheet: t-Test
	Individual ROIs			Animal mean (n)
	NL-F; Trem2CV	NL-F; Trem2R47H		NL-F; Trem2CV	NL-F; Trem2R47H
	0.0119822	0.0281757		0.0232754	0.0350846
	0.0215554	0.0419935		0.0121008	0.0332658
	0.0362887	0.0400235		0.0099937	0.0685917
	0.0121008	0.0217518			0.0560167
	0.0108844	0.0380221
	0.00854962	0.0531718
	0.0105471	0.068555
		0.0840483
		0.0631208
		0.0807077
		0.0242215
