# Supplementary material for: Microglia‐synapse engulfment via PtdSer‐TREM2 ameliorates neuronal hyperactivity in Alzheimer's disease models
Source: EMBO J. 2023 Aug 14;42(19):e113246. doi: 10.15252/embj.2022113246 (PMC10548173; doi:10.15252/embj.2022113246)
Supplement: Supplementary file 14 — Source Data for Figure 4 [file EMBJ-42-e113246-s005.zip › Figure 4/4D/Figure 4D.xlsx]

## Sheet: Kruskal-Wallis test
	Individual ROIs				Animal median
	Neuron-only	Co-Culture Trem2 CV	Co-Culture Trem2 R47H		Neuron-only	Co-Culture Trem2 CV	Co-Culture Trem2 R47H
	22	0	4		16	2	6
	0	0	6		7	1	9
	13	0	6		14	0	9
	7	1	2			2
	7	3	0
	32	0	0
	5	6	2
	23	5	1
	0	5	4
	0	4	1
	11	8	1
	21	3	1
	0	3	0
	17	4	5
	0	2	0
	0	4	26
	0	1	15
	0	22	21
	17	0	9
	19	0	14
	13	0	24
	19	0	0
	18	4	1
	17	0	23
	24	0	25
	19	1	15
	7	2	14
	15	0	8
	19	0	21
	16	0	14
	21	0	9
	20	1	6
	20	5	2
	14	1	5
	15	1	6
	17	4	3
	21	6	15
	20	6	9
	19	5	2
	19	4	7
	12	7	25
	13	6	43
	19	10	13
	11	3	5
	9	2	3
	17	2	6
	9	0	5
	5	1	6
	0	0	6
	0	0	5
	27	0	25
	22	0	16
	28	0	23
	20	0	21
	31	15	21
	18	7	10
	21	21	13
	15	9	17
	30	7	0
	17	6	17
	4	3	1
	4	12	20
	0	0	9
	0	0	6
	4	0	10
	0	1	10
	5	0	9
	16	0	5
	0	0	7
	15	6	4
	19	2	16
	15	9	5
	16	3	5
	0	1	22
	25	0	11
	13	0	3
	0	2	3
	17	0	13
	20	2	14
	0	0	8
	6	14	0
	3	12	9
	10	20	0
	0	19	0
	16	18	19
	0	9	0
	4	28	21
	0	24	26
	14	25	0
	0	28	0
	11	26	0
	0	12	3
	2	15	4
	21	4	3
	0	4	4
	4	9	9
	0	8	5
	5	9	8
	8	7	3
	22	0	10
	4	4	2
	48	4	5
	51	0	8
	36	0	12
	20	0	7
	0	0	5
	0	0	15
	33	0	18
	34	0	22
	39	0	12
	36	12	18
	2	26	3
	4	27	20
	0	22	8
	2	11	9
	3	18	9
	3	17	0
	2	17	9
	0	23	0
	9	15	10
	0	7	9
	9	20	15
	6	20	5
	9	14	8
	0	22	8
	0	18	7
	24	9	5
	25	21	12
	21	15	11
	23	4	11
	1	2	11
	17	4	12
	17	4	12
	16	1	10
	15	9	9
	11	0	16
	7	0	10
	14	1	9
	14	9	12
	10	3	6
	7	1	3
	8	1	8
	9	0	24
	14	0	8
	8	11	1
	2	17	10
	10	14	21
	8	14	27
	5	13	4
	5	19	7
	6	8	10
	5	9	7
	5	7	15
	3	7	8
	4	7	9
	0	9	10
	0	12	8
	1	14	7
	15	4	10
	11	10	7
	0	19	15
	0	15	8
	0	4	9
	12	0	10
	4	0	8
	13	0	10
	6	0	9
	2	0	16
	14	10	11
	14	12	10
	3	10	9
	30	6	6
	14	14	8
	16	14	14
	10	6	13
	10	19	9
	22	14	13
	13	21	12
	2	17	16
	3	0	10
	8	0	14
	22	10	8
	22	19	13
	13	16	18
	22	11	12
	16	0	13
	27	0	14
	24	0	8
	15	0	10
	19	0	6
	0	2	14
	13	6	13
	22	5	13
	23	4	13
	27	6	19
	16	4	13
	1	3	9
	13	5	10
	0	3	4
	24	3	15
	19	4	9
	11	4	8
	13	2	8
	0	1	14
	11	1	5
	18	2	4
	14	0	20
	4	0	3
	30	15	7
	4	3	6
	5	3	5
	16	3	7
	20	0	4
	23	3	6
	16	3	6
	20	23	11
	16	19	10
	32	28	8
	19	44	0
	20	20	1
	19	35	20
	18	23	10
	22	32	1
	26	14	18
	7	3	18
	7	4	9
	0	0	22
	0	4	23
	17	3	23
	14	3	23
	9	4	21
	17	3	20
	19	3	7
	0		10
	21		19
	24		22
	0		9
	24		8
	24		8
	27		21
	26		7
	21		15
	0		0
	7		5
	6		1
	0		10
	0		13
	0		8
	4		11
	0		7
	7		6
	31		8
	7		5
	0		5
	4		7
	14		6
	0		4
	0
	0
	10
	23
	0
	13
	17
	1
	5
	5
	2
