# Supplementary material for: Microglia‐synapse engulfment via PtdSer‐TREM2 ameliorates neuronal hyperactivity in Alzheimer's disease models
Source: EMBO J. 2023 Aug 14;42(19):e113246. doi: 10.15252/embj.2022113246 (PMC10548173; doi:10.15252/embj.2022113246)
Supplement: Supplementary file 14 — Source Data for Figure 4 [file EMBJ-42-e113246-s005.zip › Figure 4/4H/Figure 4H.xlsx]

## Sheet: Sheet1
	Ratio	NDC	AD	Trem2 NDC	Trem2 AD		Cleaved caspase-3	NDC	AD	Trem2 NDC	Trem2 AD		ProCaspase-3	NDC	AD	Trem2 NDC	Trem2 AD
		0.430904	2.12237	1.036	2.42258			1.16388	1.704	3.02083	3.39581			2.70103	0.802876	2.91587	1.40173
		0.451456	1.21151	0.563892	1.11599			0.758381	2.52154	0.570198	3.5577			1.67986	2.08131	1.01118	3.18793
		0.25024	0.150202	0.355685	1.10738			0.392682	0.113048	0.84194	4.04646			1.56922	0.752642	2.36709	3.65409
		0.0849772	0.344189	1.30975	0.425426			0.129851	0.450813	1.26371	0.745813			1.52806	1.30978	0.964852	1.7531
		0.029238	0.566063	1.76017	0.565823			0.110534	1.46198	2.64016	0.930903			3.78048	2.58272	1.49995	1.64522
		0.0326974	0.73378		1.06358			0.133999	0.805082		1.91638			4.09816	1.09717		1.80181
		0.368332	1.34892		4.2176			1.13668	0.906081		1.67601			3.08601	0.67171		0.397384
		0.326979	2.51011		0.468557			0.554747	0.808717		1.20364			1.69658	0.322184		2.56882
		0.651817	1.67946		1.58083			1.57813	1.82222		0.817933			2.42113	1.085		0.517408
			2.95081		2.52762				2.5242		2.12205				0.855428		0.839545
			0.757202						1.98993						2.628
